# Supplementary material for: Catalytic Reduction of Cyanide to Ammonia and Methane at a Mononuclear Fe Site
Source: J Am Chem Soc. 2024 Feb 16;146(8):5343–54. doi: 10.1021/jacs.3c12395 (PMC10910527; doi:10.1021/jacs.3c12395)
Supplement: Supplementary file 1 — ja3c12395_si_001.txt [file ja3c12395_si_001.txt]

DFT MINIMUM GEOMETRIES AND EPR PREDICTION INPUTS (ORCA 5.0.1)

#Known FeCN species

[(P3Si)FeCNH]+
! tpss opt Numfreq def2-tzvpp d3zero VerySlowConv

* xyz 1 3
  Fe  0.00751223307323     -0.01205622787331     -1.07918043373407
  P   1.17804381460488      2.00109567118133     -0.65461882255592
  P   1.15600682606431     -2.02682403444160     -0.59836444559536
  P   -2.32322023419994      0.00388535668889     -0.65584697834714
  Si  -0.01234121496890      0.02072660983499      1.25179010962169
  C   -1.65281504785993     -0.66335975360588      1.91249099311101
  C   1.40014488979888     -1.03847436664199      1.94352674665042
  C   0.20147438185783      1.79240516743767      1.89460918797366
  C   -2.69553021939903     -0.75908396835451      0.96800147231274
  C   0.66955099588098      2.72794127846485      0.94857645876275
  C   0.25339546911058     -3.67932184249018     -0.46566294025021
  C   -3.91072964149118     -1.37076046023115      1.30570279689715
  C   2.00089660204099     -1.92297314771692      1.02439839122726
  C   -4.09559394995166     -1.88308330144907      2.58941468179661
  C   0.75169615850886      4.08975328321829      1.27125466588741
  C   3.06089241351520      2.04970990800755     -0.53309394810676
  C   2.49682705825020     -2.41310623794346     -1.84680617263236
  C   -0.73963583783687     -3.68642271543480      0.70135502224701
  C   3.13525091975513     -2.66274364932688      1.38509778887448
  C   -3.30803861806381      1.61245865712470     -0.57180191204940
  C   -3.29367379176701     -0.98269154923038     -1.91719442158232
  C   1.94676420506398     -0.93372366726265      3.23025845706620
  C   0.37523442157443      4.52461612423112      2.54175305488295
  C   0.83432075256679      3.31422855383310     -1.94502055700111
  C   -4.82719235278124      1.39256740843137     -0.46902331712502
  C   3.67249316425143     -2.52963090880560      2.66499163246532
  C   -0.15635634729812      2.25047040986714      3.17057106507834
  C   -0.06912934994683      3.60448205449252      3.49415456484328
  C   -3.47002925701857     -0.20489717102422     -3.23130839756190
  C   1.20245428979506     -4.88217337444104     -0.32373580417127
  C   -1.86758961187751     -1.16977630772254      3.20177496632649
  C   -2.64014952935130     -2.34851825214111     -2.16200764477843
  C   3.07286767663414     -1.67317491748682      3.59089521083981
  C   -3.07847924095867     -1.77394803132230      3.54045877312751
  C   -2.84845178085233      2.49339058201015      0.59555825540215
  C   1.91474248507473     -2.99823683739602     -3.14432696223282
  C   3.35276075433010     -1.17234224568412     -2.12934007593627
  C   3.56981978812488      1.22491688814097      0.65482207367094
  C   1.62713548592443      3.05698982244291     -3.23640089088964
  C   3.62906821860151      3.47637864737831     -0.43411965396361
  C   -0.66991056095546      3.41838818494241     -2.22374258751266
  C   0.01852871278816     -0.03225987438891     -2.93598500937177
  H   -4.28291107949388     -1.14552074647991     -1.47383628024776
  H   -1.07143772045121     -1.12765541261641      3.94147572603667
  H   -3.22474483839954     -2.17858723587440      4.53746670890466
  H   -5.03037168054866     -2.37185567437403      2.84586748927333
  H   -4.70911303815801     -1.46849661959943      0.57632620986928
  H   -5.32133023242799      2.36950885175692     -0.49196198000056
  H   -5.08836556419829      0.91718329011285      0.48084144866545
  H   -5.24257394909355      0.79536462914919     -1.28370258845312
  H   -3.08114968587019      2.11846640935288     -1.51617255068732
  H   -3.41949387556828      3.42695351323327      0.59124568335315
  H   -3.02599338459840      1.99478419044578      1.55351247723910
  H   -1.78954311754931      2.74093484222707      0.53997362512157
  H   -2.59567857818519     -2.94073021014531     -1.24535583048290
  H   -1.62244817443949     -2.22458770855416     -2.54804508121888
  H   -2.50364046808800      0.05364820703315     -3.66852507055370
  H   -4.00679501503565     -0.83079919693219     -3.95229825193938
  H   -4.04151321609666      0.71700190860081     -3.10144789981044
  H   -3.21760065719899     -2.91116851700955     -2.90317347540652
  H   -0.53920333340679      1.55255690059583      3.91069447460440
  H   -0.36376895949890      3.94841599892548      4.48110025677421
  H   0.42523136969039      5.58101575467165      2.78765464593861
  H   1.09086043112368      4.81830925839208      0.54091522828634
  H   -0.85787995527806      4.18124286718072     -2.98724197918191
  H   -1.05962947693979      2.46382110195484     -2.59317251031982
  H   -1.22589057863841      3.69461112588486     -1.32530174272901
  H   1.17369599408153      4.26242482750048     -1.51216731147840
  H   1.34705410454738      3.80289067963924     -3.98771395995044
  H   2.70720856393024      3.12616097306449     -3.08571929038692
  H   1.40730055901194      2.06876612923064     -3.64624454821523
  H   3.40470743438044      1.58948885566740     -1.46564220508811
  H   3.32671121249248      4.13093146695519     -1.25481429310046
  H   3.33922427031214      3.94484972692127      0.51079469893912
  H   4.72298880314637      3.41500052829505     -0.44810138015568
  H   3.21235160495273      1.64445386005444      1.59986511394519
  H   4.66483059035670      1.24559898886522      0.66760878075228
  H   3.24859700785903      0.18585130728281      0.60931615178402
  H   2.73534980796684     -0.36253282149765     -2.53198434880454
  H   3.85025558259027     -0.81384814971689     -1.22528850441929
  H   4.12398503289582     -1.41102108549737     -2.86904316667097
  H   3.13266460574981     -3.17292282333418     -1.37724635115567
  H   -0.29766320433505     -3.76380471154746     -1.40809561551562
  H   -0.22028169829234     -3.56688221184152      1.65713041252524
  H   -1.26659397318002     -4.64643672829077      0.72270546062884
  H   -1.48047531269644     -2.89207517981821      0.62353579350651
  H   1.51484024221530     -0.24181026955340      3.94937702249879
  H   3.49671434951821     -1.56979595601815      4.58541682632453
  H   4.56158202042739     -3.08978496259812      2.93764422519301
  H   3.61617160272476     -3.32946574358275      0.67567852859252
  H   1.73680098440342     -4.84459151218062      0.62936206668542
  H   1.93385163282319     -4.96771749580730     -1.13090194837211
  H   0.60254837599993     -5.79891377907274     -0.32725459276596
  H   1.40111194781064     -3.94853476406090     -2.98077238532064
  H   1.21126121489126     -2.30650666516385     -3.61137123823191
  H   2.72892522458813     -3.17905199545062     -3.85420088379590
  N   0.05060532241809     -0.10042129614103     -4.11939564919888
  H   -0.05539225585335      0.11961551445252     -5.09095253545126


[(P3Si)FeCNH]
! tpss opt Numfreq def2-tzvpp d3zero VerySlowConv

* xyz 0 2
  Fe  -0.07666958826101     -0.23461947435590     -0.84527018584090
  P   -2.27101631337406      0.15805480852588     -0.53538304589131
  P   0.70386780127029     -2.09953267445843      0.17093937348168
  Si  -0.00836753698304      0.54095207162011      1.30774370769386
  P   1.53770662815507      1.36681398636380     -1.08005849367224
  C   -1.72952253871858      0.48472538818951      2.13074779981309
  C   0.63021756721370      2.33756466983995      1.33537989457894
  C   1.18082540248312     -0.50390325893949      2.36038014457611
  C   -2.78242129705070      0.18558123665579      1.23829747680673
  C   0.42229707520959      3.29806951477141      2.33456788684414
  C   1.26259522189825      2.73536118426086      0.13555734665467
  C   -2.92236965293251      1.86290031725783     -1.07199947066373
  C   1.59203365049811     -1.70826975296726      1.75094711568456
  C   -2.01970382226831      0.57909843294049      3.49901709152769
  C   -3.52350698278422     -0.94621883622534     -1.40236729741467
  C   -4.07987589086537     -0.03475618620540      1.71766757215542
  C   -2.22219253558948      2.99162069233594     -0.31084319908524
  C   -4.44359500047116      2.03772133357755     -0.92996514849873
  C   1.64296437198447      4.07085425594382     -0.05354128358508
  C   0.80603973570033      4.62707648084422      2.14624486630446
  C   1.46740429789281      2.20180458276609     -2.76320588486916
  C   -3.56807159748851     -0.62501559419488     -2.90604932773265
  C   -4.34144895341982      0.04482622419543      3.08648925227408
  C   2.73899354553264     -0.92013093079189      4.18294364974265
  C   3.41075993839203      1.13435579048896     -0.89310614052258
  C   -3.31322729468265      0.36016747257727      3.97702166528075
  C   1.75722279850220     -0.13062719338053      3.58234860127933
  C   2.57857823540497     -2.49901556366068      2.35637594668441
  C   1.40656163957810      5.01516821429540      0.94687400565804
  C   -3.19050104700804     -2.42332886588391     -1.17851033206225
  C   0.02092782658303      2.53815267834320     -3.14199760595390
  C   3.77924531416396      0.70713157661510      0.53127692079105
  C   1.93979264323810     -3.17342676683802     -0.76545327062773
  C   3.15538678468219     -2.10032114872397      3.56340497716163
  C   3.04810732374078     -2.33291173404343     -1.40546754601937
  C   -0.44140485575592     -3.47275875997468      0.82507311003098
  C   2.11702577393177      1.31424263375041     -3.83716492290958
  C   -1.38710544145061     -2.93246712634179      1.90254294071546
  C   4.25613135648780      2.35586803804677     -1.28835535812707
  C   0.25626582123485     -4.72948155213413      1.37231721378868
  C   1.27284013237503     -4.06585651369320     -1.82660668785248
  C   -0.13690645377555     -0.97556155182117     -2.45555673773028
  N   -0.09636408244321     -1.44753559158056     -3.58834428564124
  H   -0.78179727637991     -2.06204144990411     -4.01557836687488
  H   3.74058686445654     -2.98076392773685     -1.95680810326210
  H   0.88558568256279     -3.46230478334004     -2.64822883273757
  H   0.45355129952776     -4.66609376405832     -1.42265842831320
  H   2.39602180967206     -3.82485468642803     -0.01101022840371
  H   -1.03388120598066     -3.75326257140803     -0.05256981552839
  H   0.92157577767596     -5.21357451876976      0.65372259020637
  H   -0.50882192797659     -5.46281267158302      1.65654063306024
  H   0.83166863271618     -4.49556675010273      2.27332033096847
  H   -2.10894363756722     -3.70709451465912      2.18840462741060
  H   -0.83081970930918     -2.64129948998459      2.79927496137949
  H   -1.94160648281377     -2.05941000013808      1.56344533852433
  H   2.91958402286024     -3.41600706853419      1.88551044263513
  H   3.93401433941337     -2.70795555974175      4.01644397204882
  H   3.19373158785245     -0.60927227681797      5.11988755671621
  H   -1.22195634365183      0.78752872223624      4.20862731663894
  H   -3.51745187762411      0.41545730009125      5.04306728506164
  H   -4.88821015474574     -0.28470370570647      1.03667379782253
  H   -3.22144972602160     -2.68960981444945     -0.11947318589141
  H   -2.18522532508226     -2.63685161735711     -1.55540524591660
  H   -4.50858898056464     -0.73627145265408     -0.96896559442170
  H   -4.17275166222826     -1.37710417362812     -3.42680584688513
  H   -4.73769883275724      2.00651013704436      0.12351151604966
  H   -5.02660159132587      1.28946278217895     -1.47205829382787
  H   -4.72553249784300      3.02265882403710     -1.32156898343751
  H   -2.44160539330089      2.93668040919952      0.76016779669788
  H   -2.57368084748393      3.96246410120816     -0.67974784847462
  H   -1.14075930640464      2.95247196358616     -0.42698373158365
  H   -0.58726682094322      1.62735567753253     -3.14449066270949
  H   -0.42370725834472      3.25252848276895     -2.44466330458581
  H   2.03371120186015      3.13766081486916     -2.68556545136324
  H   2.05054333360955      1.81434425969025     -4.81093364096038
  H   1.59899954483676      0.35589814329390     -3.91539046648415
  H   3.17418633969936      1.12012562349995     -3.63596840905884
  H   3.63701181522926      0.31306327132252     -1.57978846488199
  H   3.27283191294361     -0.20946530830297      0.82770481034272
  H   3.51143633999601      1.48360917440438      1.25485007259875
  H   5.31683287658723      2.08428521253828     -1.22336323947012
  H   4.08959510006164      3.18773925546951     -0.59762757207419
  H   2.10372201844165      4.39011794308156     -0.98354828402386
  H   1.68517012432574      6.05314745967477      0.78715046608698
  H   0.61913968896175      5.36463958928808      2.92240209596491
  H   -0.07968156875441      3.01765969671691      3.25808468075172
  H   1.46606091547905      0.80596976109150      4.05326873755251
  H   4.86082513018134      0.54004699567455      0.59782312141689
  H   3.62388525009921     -1.78806315120117     -0.65343288788615
  H   2.61811248877233     -1.61292977424949     -2.10828899806536
  H   2.01912425922245     -4.75612011601608     -2.23843133069402
  H   -3.90785545346983     -3.05860025027125     -1.71197169503821
  H   -2.56468726429044     -0.63693457452589     -3.33895894891171
  H   -4.00652524771376      0.35419853855087     -3.11293690843358
  H   -0.01265578724240      2.97645237406442     -4.14662866234404
  H   -2.64615693176316      1.92868696941343     -2.13048125808506
  H   -5.34504914111650     -0.14411553319383      3.45747826459216
  H   4.06817370424723      2.70552529226434     -2.30624876386312

[(P3Si)FeCNH2]+
! tpss opt Numfreq def2-tzvpp d3zero VerySlowConv

* xyz 1 2
  Fe  -0.06425182755188     -0.26299402385397     -0.89556685991050
  P   -2.29815183558434      0.21563939663280     -0.53569139154171
  P   0.75797618130627     -2.13242546976677      0.16580191303540
  Si  -0.00283667209634      0.52722324273594      1.32526153887748
  P   1.57196285453762      1.39254701394726     -1.05858910532183
  C   -1.71735941587375      0.45471368359322      2.12613066550950
  C   0.59884313547456      2.32730639052725      1.32176935415462
  C   1.20270246744045     -0.51430591306681      2.33965030341379
  C   -2.78050160625150      0.20362271595723      1.23494174533682
  C   0.36288868623748      3.28088174323989      2.32140678694754
  C   1.24278794535422      2.74060876644749      0.13587733157029
  C   -2.92131484127505      1.91870853946276     -1.07806727244699
  C   1.62030793247359     -1.71761921857481      1.73772687745710
  C   -1.99307933867801      0.52801863039333      3.49844386872634
  C   -3.53082246554883     -0.89629426776435     -1.40804782938357
  C   -4.08270411827982      0.01098274620416      1.71522112772649
  C   -2.21892855946148      3.04898370260314     -0.32091532695994
  C   -4.44266019602417      2.09424265065004     -0.92510610029394
  C   1.61126540133758      4.07965657725511     -0.04930396699576
  C   0.73897846490697      4.61258054601013      2.14274980629687
  C   1.46555744213724      2.15092153137503     -2.76897695020983
  C   -3.60965318097067     -0.56661605085227     -2.90915104989056
  C   -4.33173432036333      0.07264662877575      3.08621301920220
  C   2.73210385784083     -0.93120735401483      4.18216891602621
  C   3.43443273673572      1.14327563314180     -0.86453209203232
  C   -3.29004494228325      0.33874638427150      3.97697280665054
  C   1.76370375071682     -0.13765154345481      3.56766309694334
  C   2.59506839418637     -2.51331735010427      2.35664553579078
  C   1.35243393645928      5.01362668437507      0.95366259460319
  C   -3.23551733771478     -2.37929640094806     -1.17015856391894
  C   0.02135791182938      2.50108201705990     -3.14080387092638
  C   3.81295462694376      0.78438227600891      0.57811129624313
  C   2.01364532418653     -3.16940085194345     -0.76812221815734
  C   3.15197693102255     -2.11460430858594      3.57167618035643
  C   3.15408767332113     -2.31733739723131     -1.32713759339716
  C   -0.43058972965027     -3.47791445110229      0.75815120222704
  C   2.09520866969173      1.20989962113412     -3.80676203112152
  C   -1.36529184181662     -2.94571273482050      1.84962419286565
  C   4.26628383115715      2.35673650628459     -1.31723850931711
  C   0.25024025115946     -4.76104921088807      1.26703524624603
  C   1.39858603002793     -4.03332633020051     -1.88101531173806
  C   -0.21050352628589     -1.01954942682585     -2.39236577443174
  N   -0.39055463455539     -1.64792722262834     -3.53620848891635
  H   0.15918384447773     -1.42086282322021     -4.35960845836346
  H   -1.07425168954167     -2.39172928509846     -3.64560958679834
  H   3.88313724169145     -2.95345496125733     -1.84116276284405
  H   1.14305670334061     -3.42195990298297     -2.74682071970257
  H   0.50287132537391     -4.57385989983882     -1.56575150520218
  H   2.42680342437472     -3.84260803749756     -0.00899200701667
  H   -1.02426815892421     -3.71759214562049     -0.13060135206843
  H   0.87968608293263     -5.25236046050991      0.52209102184837
  H   -0.52842301927590     -5.47393346179029      1.55988382690593
  H   0.85466524963001     -4.55621513182230      2.15523554328881
  H   -2.10830214528085     -3.70940199783626      2.10253761306173
  H   -0.80511342486197     -2.70569101913371      2.75833205747284
  H   -1.89528724484516     -2.04662013022648      1.53947822684010
  H   2.94223350309735     -3.43373217080282      1.89856805120345
  H   3.91806155130403     -2.72600080413967      4.03896023972117
  H   3.17189670525684     -0.62236068128574      5.12546051088649
  H   -1.18735184227542      0.70001619220598      4.20801042988787
  H   -3.48853182285263      0.38032001112249      5.04410489587258
  H   -4.90391827126542     -0.20129866582707      1.03759812087270
  H   -3.27597798441435     -2.63391755034453     -0.10903896352272
  H   -2.23781479783639     -2.63927528722073     -1.53817399969495
  H   -4.50240316574406     -0.66942572330199     -0.95439939708121
  H   -4.18652794991544     -1.34205458388463     -3.42519152836887
  H   -4.72868481133436      2.08571456947337      0.13024262399521
  H   -5.03393007576412      1.34215435698667     -1.45059794571606
  H   -4.72041274352928      3.07267783650353     -1.33197138657727
  H   -2.43715175308053      2.99688648466632      0.74995339531125
  H   -2.58038097942935      4.01392252467159     -0.69236182517891
  H   -1.13719899438118      3.02107662872049     -0.44268609908415
  H   -0.60136007944461      1.59955106121983     -3.12982110326272
  H   -0.40882444944244      3.22938049391373     -2.44901350817915
  H   2.05047765016996      3.07652285036795     -2.72668514508729
  H   1.91325286520749      1.59320427245838     -4.81631208599678
  H   1.64822902844606      0.21308592019774     -3.73106776906792
  H   3.17443587000206      1.10065093685967     -3.67677993590819
  H   3.66204823859817      0.29619631341790     -1.51841909691320
  H   3.31339387474572     -0.11700048916374      0.92911319662093
  H   3.55834247321309      1.59945612687127      1.26241365709232
  H   5.32709277944873      2.09946797440313     -1.22124999864464
  H   4.08170425972697      3.22215932752930     -0.67509571260726
  H   2.07887495255745      4.40782862963720     -0.97249685690371
  H   1.62369790096798      6.05432801681035      0.80500810876608
  H   0.53587348360679      5.34385438069302      2.91966827769811
  H   -0.15150332081847      2.99411529104499      3.23523156464942
  H   1.46967468835346      0.79853741390311      4.03526877469148
  H   4.89446787838155      0.62069206881757      0.63437816397830
  H   3.67842237157293     -1.77624616008289     -0.53569686056713
  H   2.76345547816086     -1.59305240509680     -2.04931146982435
  H   2.13504195116191     -4.77603568569913     -2.20632848864024
  H   -3.97058002384227     -2.99679495627372     -1.69623165555500
  H   -2.61840109141559     -0.52152981892565     -3.36590321476100
  H   -4.10234412688745      0.38914763512563     -3.09835072069203
  H   -0.00958894891479      2.93027171129215     -4.14819802520955
  H   -2.65264301231566      1.97579254032171     -2.13845552168939
  H   -5.33775862217228     -0.09237628211858      3.45953565488118
  H   4.09341678168622      2.64660980510816     -2.35575151161217


[(P3Si)FeCNH2]
! tpss opt Numfreq def2-tzvpp d3zero VerySlowConv

* xyz 0 1
  Fe  -0.02948028580118     -0.34229598197882     -0.82868222682173
  P   -2.15953922095025      0.25064532780891     -0.56305675019661
  P   0.80740550609282     -2.10469136259724      0.20116292440828
  Si  0.03374510461536      0.47645412566843      1.33028934805205
  P   1.40602515026121      1.31745584145366     -1.08320274158830
  C   -1.69006060830730      0.45377150695888      2.13153935924393
  C   0.63641967172908      2.28643147475631      1.34359270412782
  C   1.21234214604986     -0.54617405535865      2.41694243558220
  C   -2.72704313282283      0.23267293014189      1.20259297234753
  C   0.47080816627172      3.23282844394376      2.36318636031176
  C   1.18619198035889      2.70529754701749      0.11348902999488
  C   -2.87311313664565      1.95133209290878     -1.06274722528200
  C   1.64894531057298     -1.74214329721985      1.81014881189713
  C   -2.00305147207624      0.51602656452361      3.49607167640111
  C   -3.43746018725303     -0.83638229511676     -1.43243059843294
  C   -4.04221045666653      0.04653623390966      1.64767513286575
  C   -2.18133549964197      3.08812857995644     -0.30600036123794
  C   -4.39429546224427      2.11802070382157     -0.90360992074758
  C   1.53236360297296      4.04698346037441     -0.08988087267061
  C   0.81353233490814      4.57151173328925      2.16008057248520
  C   1.34934169090924      2.10912484792796     -2.79411021814362
  C   -3.52890801003402     -0.50689411499864     -2.93147513704039
  C   -4.33124562775807      0.08439302200030      3.01333221581545
  C   2.70593659549463     -0.98017659834297      4.28768162848868
  C   3.29988734385427      1.13343921606515     -0.92561629907840
  C   -3.31449357798311      0.33008678587744      3.93796510883564
  C   1.74312462192220     -0.18550369720034      3.66256992057018
  C   2.61584288634734     -2.53843002232177      2.43830102272782
  C   1.33326728321552      4.97991202166877      0.92988036872493
  C   -3.16771788627398     -2.32559333032408     -1.20790044372125
  C   -0.07943305890213      2.43898323038081     -3.22905513391946
  C   3.70386827390094      0.71937099970135      0.49273123897439
  C   2.05501643916844     -3.18413902098537     -0.71631713180706
  C   3.14797129919452     -2.15188906461752      3.67001950336659
  C   3.18803850876448     -2.35083976687282     -1.31748368673967
  C   -0.37611976734319     -3.47403451232238      0.79204716065577
  C   2.03744734619740      1.18735006514236     -3.81369724810386
  C   -1.34769209066679     -2.93641505414397      1.84696032785519
  C   4.12490832528321      2.36697090672519     -1.33065749087927
  C   0.28518581505852     -4.75164722833635      1.33518890034062
  C   1.39556069228300     -4.02983005416617     -1.81715343632387
  C   -0.16849741480505     -0.99517097121176     -2.36483859047693
  N   -0.28715398753821     -1.53320293944652     -3.58299374842812
  H   0.00691670835668     -1.01976811669676     -4.40817641552751
  H   -0.91781297401127     -2.30950157747361     -3.75509784468088
  H   3.88932637722840     -2.99767877533303     -1.85917189085500
  H   1.02199901470521     -3.38869459301397     -2.61734599255655
  H   0.56585810279085     -4.63933402851287     -1.45003808493259
  H   2.48093241488084     -3.86211783577835      0.03249875713228
  H   -0.94559616360231     -3.72305112478893     -0.11073525624910
  H   0.95137693833403     -5.24215163191553      0.62157230880006
  H   -0.49829381352578     -5.47231189602007      1.60139685641223
  H   0.85283720506760     -4.53887098203105      2.24640934203446
  H   -2.10410661068910     -3.69503773961534      2.08201157356117
  H   -0.82003934997943     -2.68804003806121      2.77346380437147
  H   -1.85692189151032     -2.03632949941417      1.50762588641866
  H   2.97495655806414     -3.44968037385321      1.96928338811276
  H   3.91147119935294     -2.76269292801378      4.14418319456408
  H   3.12626905677941     -0.67950922724996      5.24385551603401
  H   -1.21379534453857      0.67154261301168      4.22832017151084
  H   -3.54178466653569      0.35559130191581      5.00054067104733
  H   -4.84650290077850     -0.14814208847772      0.94457762386133
  H   -3.20579171418530     -2.58397017824259     -0.14709901582176
  H   -2.17294293660188     -2.59163481430200     -1.57802168285373
  H   -4.40434096188779     -0.59783027507524     -0.97485935136103
  H   -4.17790991277449     -1.23553858790962     -3.43335848364915
  H   -4.67474169956591      2.11358396811521      0.15368737122631
  H   -4.98279449930716      1.35402700197688     -1.41720683437643
  H   -4.68869470649360      3.09101227555686     -1.31629834970047
  H   -2.35417450008351      3.00285496631752      0.77183375990514
  H   -2.58203574574036      4.05425545111480     -0.63679900078521
  H   -1.10544615313725      3.09177758465910     -0.46768611995503
  H   -0.69157865407349      1.53150943661366     -3.23546552723775
  H   -0.54792772982357      3.15703369560495     -2.55186426165988
  H   1.91385598373461      3.04657338569720     -2.73015639658238
  H   1.80752740541128      1.51157289710065     -4.83572387745471
  H   1.68990773410894      0.15660160996948     -3.68729053133874
  H   3.12474420541163      1.17982139421899     -3.70211187721578
  H   3.53864101494045      0.31384367061039     -1.61019028159332
  H   3.20957704831392     -0.19743674601887      0.80696391337625
  H   3.44646801075421      1.49895905027421      1.21668367683343
  H   5.19065000183587      2.11021743558933     -1.28456003606022
  H   3.95838657574615      3.19365966012329     -0.63375689666658
  H   1.93478149184667      4.37928310456417     -1.04250540177392
  H   1.57911251710539      6.02509743424640      0.76268090660560
  H   0.65691640815473      5.30084404583527      2.95062330790970
  H   0.03248838363787      2.93616034964551      3.31372476267469
  H   1.43174429225027      0.74335120051701      4.13546689181596
  H   4.78773214068868      0.55791690690619      0.53930423015741
  H   3.74787852301210     -1.81169096330494     -0.55009844063657
  H   2.77421472524565     -1.62113614669765     -2.02107049363560
  H   2.13954252468017     -4.70828692474790     -2.25240681633581
  H   -3.91732356877661     -2.92990118587164     -1.73393399127046
  H   -2.54674190208836     -0.54465825618259     -3.40680204650834
  H   -3.94577907718945      0.48663594510854     -3.11331442163082
  H   -0.07545436801807      2.87339126101566     -4.23673957982299
  H   -2.61753222018505      2.03366291264521     -2.12504807648692
  H   -5.34922819948691     -0.08279224391166      3.35479274170753
  H   3.91827214433808      2.72344887989986     -2.34302400479076


#[(P3Si)FeC(H)(NH2)]+ and isomers

[(P3Si)FeC(H)(NH2)]+
! tpss opt Numfreq def2-tzvpp d3zero VerySlowConv

* xyz 1 3
  Fe  -0.01977372885325      0.08549843270351     -1.05270683752823
  P   -0.17854023897577      2.35285014625492     -0.58138484198722
  P   -1.94462171640890     -1.16998507207640     -0.56448880992952
  P   2.12273253882978     -0.88117592758873     -0.59383106337927
  Si  0.00848154081481      0.05773202956110      1.29064106164001
  C   -0.37827053035955      0.25815375124992     -2.93220906452115
  N   0.18197880590141     -0.08867502475583     -4.08709996005770
  H   -0.22883727377234      0.12621765676106     -4.99020116974081
  H   1.05683249121567     -0.59709708040122     -4.11324274895929
  C   0.43534935815790      2.81310578729429      1.08545906234120
  C   1.15733932237213     -1.32915469236313      1.91152467259552
  C   -1.67275293605953     -0.38073133023857      2.03847396690520
  C   2.67143582871791     -2.05711025430764     -1.94546540950443
  H   3.46428555956013     -2.69055512465588     -1.53402559217090
  C   -1.91488097330256      3.08381036068576     -0.63964000928846
  H   -2.29560394551673      2.78016044600960     -1.62449330675931
  C   2.05520106509199     -1.84976758314572      0.95632453763357
  C   -2.56981018596871     -1.01440723965266      1.15876480269903
  C   0.51298776573107      1.74109226023492      1.99758285008114
  C   3.70225058513102      0.12566725183368     -0.32560015924973
  H   3.79840477124026      0.73619267619431     -1.22956082372069
  C   2.83268536950468     -2.97971490293671      1.24164136516677
  H   3.51070161550638     -3.39205782849328      0.50021560462952
  C   -0.91540684449518     -3.64713814043477      0.20065504898928
  H   -1.33098871506430     -3.56348568967567      1.20947329384951
  H   0.05978942279690     -3.16052142769368      0.20496703457900
  H   -0.77215771586143     -4.71020136063444     -0.02010603108206
  C   1.07993957899280     -1.95690777154207      3.16300240738278
  H   0.37952034213759     -1.59203498590100      3.91008011169111
  C   0.76682595101716      3.48159633160509     -1.74334324353810
  H   0.73774298806666      4.47524336255878     -1.28147043184543
  C   0.97089470351408      1.99420872233125      3.29804562382324
  H   1.06259532529833      1.17695443461688      4.00970054316742
  C   -2.05489919640968     -0.17946646470088      3.37264290573605
  H   -1.38585035028805      0.33770732053177      4.05611833498732
  C   -3.28737750192885     -0.51844238976981     -1.73376060317505
  H   -2.96059788802364      0.52151066872010     -1.86222228841151
  C   0.81755639520263      4.10525520397248      1.47311771316238
  H   0.77513659330409      4.93542584205957      0.77407343665926
  H   -2.84863444687803      1.37715939743544      0.36869627350481
  H   -3.81805815221010      2.86005106826128      0.36539405675513
  H   -2.42146011214358      2.70537443617511      1.44418754758650
  C   -4.16605668921343     -1.27783857427696      2.96284826613654
  H   -5.13034893097258     -1.62706620230322      3.31863828967332
  C   2.72263288218892     -3.59883077775840      2.48638867623376
  H   3.30915861245888     -4.48667229334877      2.70184535148986
  C   4.95756804859285     -0.74976958754789     -0.16965853388061
  H   5.83186580786580     -0.09459709241294     -0.08760234087541
  H   5.13388118822854     -1.42654506895084     -1.00940742840203
  H   4.90443160843507     -1.34348069218882      0.74699659604062
  C   -3.29440682101170     -0.61979972427547      3.83356074985710
  H   -3.58443925724290     -0.45161447073613      4.86651937047905
  C   -3.81033644302437     -1.47619482529106      1.62987638852860
  H   -4.51013040265537     -1.97350109462660      0.97084050159988
  C   3.26202389903426     -1.24760287222380     -3.11701713278909
  H   4.29297611336008     -0.94269054173906     -2.92459297514300
  H   2.70136882730463     -0.32132410359451     -3.29905796221652
  H   3.26151879720859     -1.84526279772314     -4.03525715485093
  C   1.50989729905860     -2.96136696676000     -2.37872635218340
  H   0.62608972317735     -2.37049977725724     -2.64587080040753
  H   1.22179124095771     -3.64322199442237     -1.57634406467990
  H   1.79879830590496     -3.56496786989266     -3.24630547275714
  C   -1.87323856619931     -3.02804645571456     -0.82842374147462
  C   -3.21835268625694     -3.77450945399185     -0.77970088767301
  C   1.85530107965401     -3.08048231364722      3.45070203029399
  H   1.77007224761808     -3.56673921842690      4.41814264224661
  C   1.35286176142265      3.27924893811163      3.68260871030674
  H   1.72234751749911      3.46027213766678      4.68763281161577
  C   1.27866234273999      4.33338321088755      2.76898003379632
  H   1.58770222815199      5.33150326862038      3.06367127521643
  C   0.13139606868956      3.57590460244289     -3.13879298014317
  H   -0.92440927743335      3.85703966160816     -3.11179482549673
  H   0.22328991661177      2.62591139698102     -3.67113633992368
  H   0.66183888497975      4.33287996081286     -3.72601482288191
  C   2.22798915636882      3.03231990575823     -1.85264380263949
  H   2.73386402045784      3.05484613752688     -0.88507311500998
  H   2.77598831194932      3.68590868249631     -2.53935094744655
  H   2.27252790849292      2.01001974855776     -2.24728324604026
  C   3.58553544613820      1.04968841403841      0.89091102908558
  H   4.50461365429288      1.63794647986100      0.98873790198000
  H   3.45716740000931      0.47030795910792      1.81008157587755
  H   2.74563594245236      1.73830116217603      0.81224300988317
  C   -3.19777680561687     -1.21683203617896     -3.10460293258939
  H   -3.71481838838271     -2.17865041189737     -3.09101174261742
  H   -2.16566288277290     -1.40121146777158     -3.41542504077391
  H   -3.67895712701944     -0.59580072831339     -3.86811114693618
  C   -4.74044475555747     -0.46285240932558     -1.24118005105139
  H   -5.34465286246983      0.05669860707196     -1.99384103831369
  H   -4.83405037304082      0.08309999913069     -0.30080746370517
  H   -5.16889065630785     -1.45986834148116     -1.11013505080228
  C   -1.96205640871055      4.61642588105285     -0.53279725769842
  H   -1.38016003837418      5.12569022608438     -1.30442496300257
  H   -1.60577430325946      4.94593720674951      0.44714401867857
  H   -3.00153780610861      4.94802288589902     -0.63132285658332
  C   -2.80075430756802      2.46383180172715      0.44658616384600
  H   -3.98539593397726     -3.33757416256818     -1.42102101207212
  H   -3.60174111626778     -3.81411551399745      0.24276554672294
  H   -3.05881462705975     -4.80774029297288     -1.10730905325587
  H   -1.44292585453630     -3.13437505743391     -1.83177681416581
  H   -1.31092238585030      0.79587962059875     -3.15924894982283


[(P3Si)FeC(H)(NH2)]+
! tpss opt Numfreq def2-tzvpp d3zero VerySlowConv

* xyz 1 1
  Fe  -0.03341031270733     -0.12643400496930     -0.93408967363945
  P   -0.14509945878282      2.05716482149121     -0.64634193046896
  P   -2.12835560121244     -0.93187040890354     -0.58802567024056
  P   2.20722863093425     -0.64781148998170     -0.48143989179480
  Si  -0.04965312960225     -0.11815737529225      1.37423174912049
  C   -0.30026891506581     -0.02569688804866     -2.80831721325735
  N   -0.09700400535083     -0.80935005805731     -3.88073395097622
  H   -0.43970329315382     -0.57558264296785     -4.80599557043011
  H   0.42960940948600     -1.67126007392345     -3.81836559723034
  C   0.45410580938391      2.59984258075503      1.00445361805373
  C   1.18653046415572     -1.43004540638094      1.96171007145305
  C   -1.73580434772334     -0.57180299093751      2.10373555286017
  C   2.83112267458912     -1.77414382522101     -1.84580436232174
  H   3.75010607260901     -2.23782770284352     -1.47503041044302
  C   -1.85442358208309      2.86692156149652     -0.71530317392310
  H   -2.30450639393309      2.46518514691196     -1.63210229969760
  C   2.17355974070757     -1.74426776108203      1.00112886019368
  C   -2.70616958469452     -0.97200487313462      1.16370817062014
  C   0.43693165091949      1.60034661427874      1.99901105653285
  C   3.76654109780447      0.38448448505251     -0.14038542789888
  H   3.83358672043606      1.06433179009501     -0.99224490810004
  C   3.06061300444968     -2.80981326201767      1.21583049079798
  H   3.80541650776116     -3.07566369695044      0.47196589742410
  C   -0.97652683268590     -3.41835921723886     -0.06896869185379
  H   -1.34049053475024     -3.43206835349488      0.96222664834208
  H   -0.02234882586442     -2.88613456999892     -0.06346294545778
  H   -0.79108858558382     -4.45104462207366     -0.38177225080419
  C   1.13061847516960     -2.19009911318676      3.13864912867001
  H   0.36669065823555     -1.98091133175635      3.88281738756206
  C   0.78776763021280      3.17058413705243     -1.84337658879235
  H   0.62266381322568      4.16499758084773     -1.41315679541555
  C   0.84333174682335      1.93513117523196      3.29790168444592
  H   0.85619757344559      1.17466571472020      4.07504315429803
  C   -2.07318042447527     -0.57440657856661      3.46554908836732
  H   -1.35061432178276     -0.23783488384493      4.20478257263332
  C   -3.49342368043898     -0.20422747281775     -1.68332376260120
  H   -3.09899617044649      0.80501016238573     -1.83113590201721
  C   0.88367024011817      3.89933965885594      1.31155706169441
  H   0.92089720380972      4.67383321070279      0.55153901348986
  H   -2.75076238662479      1.37684106774847      0.63251520797396
  H   -3.72986976236499      2.82529635765756      0.36339151668319
  H   -2.30189398274927      2.88827897810122      1.41083004719465
  C   -4.27704258884126     -1.41703401502570      2.95409442714028
  H   -5.25697136531942     -1.75063018994817      3.28123199211556
  C   2.97855119444631     -3.55861617272751      2.38973344152784
  H   3.65692337372901     -4.39194235422393      2.54620011137823
  C   5.06272114379946     -0.44248670636772     -0.08499338364021
  H   5.89750081959200      0.24944562342724      0.07118678275061
  H   5.27243857560906     -0.99698160483447     -1.00267322033188
  H   5.05674100669707     -1.13994817761692      0.75714704574423
  C   -3.33454081501254     -0.98781605294043      3.89077529728008
  H   -3.58550707801201     -0.97762332384906      4.94755375066951
  C   -3.96920555353602     -1.40957582789825      1.59484864839430
  H   -4.71828115732620     -1.74066551387757      0.88758381036146
  C   3.18216574195448     -0.94587585192075     -3.09142801862310
  H   4.05493207676278     -0.31095943691189     -2.91265549914777
  H   2.35370578152753     -0.29814311024594     -3.38800967814524
  H   3.42331599894130     -1.60874368722629     -3.92980309298479
  C   1.82983136119180     -2.90660687770870     -2.11329563060344
  H   0.80123264986183     -2.53700412678304     -2.20618833179542
  H   1.82156320077141     -3.62646551268154     -1.29099082008647
  H   2.09044838654086     -3.44457711615534     -3.03235094066947
  C   -2.01641826719871     -2.76496643376982     -0.99519187014807
  C   -3.34080502185158     -3.54230977242839     -0.89996118388873
  C   2.02069736952688     -3.24240578792636      3.35596739327717
  H   1.95828790238975     -3.82932090259221      4.26778404770811
  C   1.27474870595098      3.22552223084760      3.60183123582732
  H   1.60636922125232      3.46752002007988      4.60722272670802
  C   1.30006339293978      4.20516936566113      2.60666034487656
  H   1.65162164476393      5.20612570253930      2.83704142440158
  C   0.23259345211584      3.18022073797281     -3.27648874333607
  H   -0.85938273517951      3.23345964896791     -3.32115466243050
  H   0.56000291360561      2.29168213458991     -3.82300102090838
  H   0.62880276054120      4.05263278844388     -3.80719283043799
  C   2.29192931241009      2.91053645072414     -1.87184931107046
  H   2.73428352391015      2.97085526705744     -0.87550843602033
  H   2.78491625927171      3.65414015078886     -2.50727716372868
  H   2.49230330008410      1.92209815068136     -2.29366309742754
  C   3.64683792614487      1.20396722470590      1.15033684716398
  H   4.57879015607908      1.75755735484190      1.30891798419334
  H   3.49185271228863      0.55175724083696      2.01449943701346
  H   2.82850970228198      1.92142647816259      1.11846396626707
  C   -3.55034577962972     -0.87284481682337     -3.07064532095024
  H   -4.09992124269257     -1.81609488758279     -3.03844624304809
  H   -2.56073099735446     -1.07284037635667     -3.48147632793305
  H   -4.07917265671004     -0.21007968176031     -3.76446582646361
  C   -4.90852576573085     -0.05398926569288     -1.10587970520043
  H   -5.50022297849305      0.55923914250412     -1.79516802904995
  H   -4.91218164550212      0.43797180451337     -0.13180592050192
  H   -5.41421560981033     -1.01912720585624     -1.01336069980326
  C   -1.85153615888998      4.40367245742973     -0.81508162958136
  H   -1.38267238570893      4.78383526198867     -1.72425369335782
  H   -1.35959522666759      4.85349085244704      0.05258524238589
  H   -2.89042500254753      4.75132621942143     -0.81320011435336
  C   -2.70729685208440      2.45689998441629      0.49117982160751
  H   -4.15966130305675     -3.07635571742464     -1.45058159546691
  H   -3.64418707611101     -3.65263312369163      0.14399969552694
  H   -3.19260488704504     -4.54815438388789     -1.30812631468538
  H   -1.65490870328850     -2.78982872164669     -2.03119623250201
  H   -0.87359770558235      0.84086300363916     -3.16289934704383

[(P3Si)FeC(H)(NH2)]+
! tpss opt Numfreq def2-tzvpp d3zero VerySlowConv

* xyz 1 5
  Fe  0.18282108285003      0.50743910248674     -1.26634256193855
  P   0.15194130550925      2.78100675320161     -0.59362435727567
  P   -1.93566738251408     -1.81096452258606     -0.41604473334417
  P   2.18013257873146     -0.71407471178112     -0.79316180012604
  Si  -0.20145229273365      0.23519568847895      1.11659264078159
  C   -0.81716950015233      0.76687476892029     -2.91607600875958
  N   -0.63029572656481      0.30705365287211     -4.15869138047380
  H   -1.18643565288723      0.60098074192225     -4.95469553462765
  H   0.07566142547769     -0.39117602436962     -4.35610483238745
  C   0.59034346600078      2.97326486817554      1.17065675604333
  C   0.93927139700031     -1.20535069314320      1.62452294837664
  C   -1.89083090019033     -0.21781049094040      1.83502587746885
  C   2.51110005144497     -1.93714575719605     -2.15870549380301
  H   3.32262632784789     -2.59782240542546     -1.83296847388820
  C   -1.58065954727569      3.48706104752931     -0.75529470674327
  H   -1.76551531544490      3.47200787991367     -1.83668783845911
  C   1.92460329608014     -1.68127666025266      0.73297295464676
  C   -2.64928692582226     -1.20785116419493      1.16590555970539
  C   0.42151835278845      1.82026224281556      1.97161672542825
  C   3.82086135904663      0.14819107157079     -0.50954598649404
  H   3.90698936404190      0.83638104119732     -1.35885056268117
  C   2.69215320026464     -2.81034641766902      1.05492649747146
  H   3.42694428564772     -3.19851269846883      0.35603020057240
  C   -0.98628387911184     -4.14826155169709      0.76013691368299
  H   -1.37831091904860     -3.87749598119697      1.74550952640194
  H   0.00411517613582     -3.69739171372993      0.66016550619370
  H   -0.87471651221713     -5.23767514742950      0.73025535886609
  C   0.77644473977525     -1.87002210498320      2.85035254756548
  H   0.00542678683457     -1.53864669834367      3.54171840043190
  C   1.20072625560301      4.00813348582536     -1.53650303474315
  H   1.06019439968572      4.98551302273564     -1.05982785941209
  C   0.78064634701444      1.89713357955556      3.32693027022762
  H   0.68480952423070      1.01901118954317      3.96071152078950
  C   -2.39625181602187      0.33819504679959      3.02118948357570
  H   -1.83631198312530      1.11674598706415      3.53283645478253
  C   -3.16830878929928     -1.31883405972879     -1.75194899523529
  H   -2.83822534461424     -0.29402431089332     -1.96884568387705
  C   1.09311071064725      4.16045929311788      1.72351189996470
  H   1.22590086463741      5.04570910517023      1.10884191755989
  H   -2.57149125682732      1.55305163084406     -0.45248855022756
  H   -3.62128102106035      2.97032739939771     -0.24456913259244
  H   -2.44846702291885      2.53688444386241      1.00745716376293
  C   -4.34034314807822     -1.08917629381769      2.90903760922652
  H   -5.28469399299312     -1.43083971505031      3.32209239709493
  C   2.50707124053936     -3.45683586345283      2.27671746838571
  H   3.09839628198909     -4.33457462954073      2.51851126698042
  C   5.04437687645621     -0.77997649772026     -0.49428237285495
  H   5.94992001245855     -0.17467726995913     -0.37711367962966
  H   5.15274991867433     -1.36013854161818     -1.41488113597408
  H   5.00167747641073     -1.47268516104144      0.35111177793586
  C   -3.60862406321532     -0.09464597570731      3.55865552829545
  H   -3.98098652697121      0.34130869675138      4.48115551212287
  C   -3.86789093769337     -1.63592998552889      1.71586434302060
  H   -4.46532169380639     -2.38430934592609      1.21022761883336
  C   2.95128559864347     -1.18084552230731     -3.42235041283422
  H   3.91043186765831     -0.67337282067665     -3.28919073120048
  H   2.21178979030559     -0.41538247202335     -3.69089349196081
  H   3.05079123451525     -1.87364541580870     -4.26437973229931
  C   1.25031170382414     -2.77502302142104     -2.40792311353782
  H   0.41344309167736     -2.13389124719972     -2.71277786997048
  H   0.93533728094551     -3.30368742931903     -1.50500801639930
  H   1.43116172287681     -3.51023586340474     -3.19916526374485
  C   -1.94621146396792     -3.69010972327416     -0.34975586549645
  C   -3.28942379631281     -4.42865220589923     -0.23419311937181
  C   1.55812468184874     -2.97697678054059      3.18121660336609
  H   1.41236128253241     -3.48061226675309      4.13227870889985
  C   1.28854740354064      3.07571408704728      3.87394341735159
  H   1.57236503902616      3.11063769049376      4.92167682093042
  C   1.44378440968142      4.20854345126228      3.07165660077083
  H   1.84360483206928      5.12539447816452      3.49390327801733
  C   0.73814323846474      4.09545574317050     -2.99903176395854
  H   -0.27804424542854      4.48762035556722     -3.09338203234681
  H   0.77301646827194      3.10860599344788     -3.47468432603188
  H   1.40443016205451      4.76262181435995     -3.55573709151479
  C   2.68270746301576      3.62145605897646     -1.45304848058088
  H   3.03373476325159      3.56676554530912     -0.41999325958248
  H   3.29192261260417      4.36130799295167     -1.98255692043456
  H   2.84756188068466      2.64712202954330     -1.92536022894719
  C   3.74580003208410      0.96637421738643      0.78803023707171
  H   4.63912865102346      1.59212112159348      0.88285623846644
  H   3.69871655096677      0.30489068078697      1.65811969357403
  H   2.86720639760824      1.61424616911290      0.81538654963938
  C   -2.91739366274253     -2.15511686712701     -3.01821748981314
  H   -3.29181611982392     -3.17654773703712     -2.90585514439037
  H   -1.85255708218963     -2.21051936874621     -3.26476365417332
  H   -3.43852079686758     -1.70536166581559     -3.87070765535178
  C   -4.65979082896233     -1.25188625620973     -1.39844222617503
  H   -5.21698399682593     -0.86689590363916     -2.26117858131371
  H   -4.84360717639853     -0.58318446687634     -0.55441529301164
  H   -5.07248899840717     -2.23409311190103     -1.15359304242143
  C   -1.69294039397452      4.93181701340720     -0.24968191637455
  H   -1.03053842983348      5.61663729179047     -0.78656990317129
  H   -1.46099362090117      4.99120584587919      0.81812857709800
  H   -2.71973356675312      5.28691199429616     -0.38942196836977
  C   -2.61269152570188      2.57901850395733     -0.07322312064830
  H   -4.01298338670406     -4.11718025864466     -0.99046701525901
  H   -3.73627659154656     -4.29025740622485      0.75364349253191
  H   -3.11781584116747     -5.50408758887017     -0.36322757676276
  H   -1.49923583468282     -3.95269790223480     -1.31825411995537
  H   -1.63748675321969      1.49783587709159     -2.92679522096077

[(P3Si)(H)FeCNH2]+
! tpss opt Numfreq def2-tzvpp d3zero VerySlowConv

* xyz 1 1
  Fe  0.13418808981994     -0.33835500718452     -0.87189043337995
  P   -2.13343220725477      0.20685939410316     -0.60676156694726
  P   0.72052838015874     -2.17457954328181      0.32185786890477
  Si  0.16277478710355      0.55400745488506      1.31430654616674
  P   1.40446777842274      1.49049805211711     -1.16321013792238
  C   -1.57277037910167      0.44042013811073      2.06043466089411
  C   0.69875217271414      2.37110633204972      1.30564637534883
  C   1.29528243627283     -0.48529275986528      2.41051938039296
  C   -2.62008985096216      0.15821624004125      1.16294074523767
  C   0.56023442115865      3.29091572167781      2.35413136428253
  C   1.17812442079565      2.83146877216253      0.06286849297087
  C   -2.84012454980686      1.90278078473729     -1.08651590201206
  C   1.57513340799144     -1.76515173578269      1.89496027489459
  C   -1.85550258359529      0.50332567915600      3.43246023080837
  C   -3.38798781821019     -0.89923074431100     -1.46684857901410
  C   -3.91668567925470     -0.07860889374393      1.63957730566602
  C   -2.18655810571780      3.04447012377799     -0.30292074591065
  C   -4.36699451114248      2.01757660794946     -0.92065215118594
  C   1.49607947990810      4.18213424201357     -0.12925074002153
  C   0.87518241564356      4.63738670424636      2.16530340495721
  C   1.28778547044533      2.26646136087791     -2.86645130637820
  C   -3.55858467034794     -0.58430612135743     -2.96275152225388
  C   -4.17388291189793     -0.03160287979736      3.00975901564822
  C   2.73591506494241     -0.96371656751479      4.30727827204962
  C   3.26700229834487      1.22808381946646     -1.03129249830750
  C   -3.14650577096516      0.26937389399707      3.90623185954821
  C   1.88344620340903     -0.09766209545674      3.62218792641408
  C   2.43519141687964     -2.63404678109614      2.58179778469012
  C   1.33439018188628      5.08320074797333      0.92335973065705
  C   -3.11233638504067     -2.38643892366463     -1.24377220544013
  C   -0.15384840561508      2.56398914894833     -3.28184716718727
  C   3.67038296376572      0.75030338501351      0.36709343203933
  C   1.96668673966040     -3.25881667654350     -0.57134324717388
  C   3.01402266291505     -2.22902900025499      3.78440052844493
  C   3.31946941803898     -2.59369589433535     -0.83637611005502
  C   -0.53458729898126     -3.49003397947777      0.86536923620822
  C   1.99586383272375      1.38822049897252     -3.91124608328664
  C   -1.39282964589322     -2.98870315451251      2.03342613908448
  C   4.10280618992269      2.46412294926941     -1.40373039291363
  C   0.05885627898755     -4.86277601522669      1.23121046054839
  C   1.38768281795626     -3.85029924253212     -1.86426218605483
  C   -0.12364445313566     -0.91570177714981     -2.42800763919124
  N   -0.29141412686329     -1.37071681064067     -3.64759543291387
  H   -0.22323164782393     -0.76467413704880     -4.46097047939199
  H   -0.54914502759402     -2.33705653038293     -3.82837715613815
  H   3.99970037475439     -3.32458633122414     -1.28809322705801
  H   1.40062014439573     -3.09788830614077     -2.65590826087062
  H   0.36262775797389     -4.21539273289864     -1.74296627324283
  H   2.13408226990011     -4.07849054758826      0.13399068996117
  H   -1.16947883786208     -3.61753709218809     -0.01513551873064
  H   0.54711858757244     -5.36351010105974      0.39247242576663
  H   -0.76030170843236     -5.50972756889143      1.56443043951071
  H   0.76679963126319     -4.78890467766211      2.06202122672707
  H   -2.15658723962347     -3.73799337059274      2.26824826216507
  H   -0.78028401792505     -2.84071007056413      2.92799018812989
  H   -1.89655997347138     -2.05003179592809      1.81078898950019
  H   2.67846005408518     -3.61284390200456      2.18130439797315
  H   3.69097829624514     -2.89700169029969      4.30815059177982
  H   3.19655944182281     -0.65062454886170      5.23956359253900
  H   -1.05730537241959      0.69711219346009      4.14468461597465
  H   -3.34940184465823      0.30110547856721      4.97256651094689
  H   -4.72863082298469     -0.31674350637469      0.96028154160233
  H   -3.11180965834937     -2.63822230861388     -0.18071817482296
  H   -2.14180049666487     -2.66708158875232     -1.66512330294661
  H   -4.33592667601425     -0.65958360446568     -0.97308134599952
  H   -4.36688536784860     -1.20367855105193     -3.36712153321160
  H   -4.65049878294869      1.94848846049946      0.13298265238719
  H   -4.93710195729128      1.27720345603748     -1.48465394635237
  H   -4.67539002602714      3.00651547054087     -1.27719430593185
  H   -2.35776056566645      2.93251400286214      0.77196141493435
  H   -2.62770156463987      3.99708187869925     -0.61595485036454
  H   -1.11285722491377      3.10142800252083     -0.46453907041807
  H   -0.73971689272213      1.63930527111649     -3.32404094370630
  H   -0.64456145435379      3.24691600353435     -2.58541310970416
  H   1.82671674706380      3.21799095808869     -2.78788360478583
  H   1.76577132554147      1.75490001215400     -4.91733048929971
  H   1.66573844419479      0.34757601149086     -3.84038475535124
  H   3.08185155347838      1.39331751058007     -3.79757553275223
  H   3.46739609950134      0.42470232080128     -1.75094738217519
  H   3.14134874776641     -0.15607399021794      0.65904990304620
  H   3.46242891579138      1.51878303122142      1.11758880863069
  H   5.16333218853024      2.19292084099570     -1.36854752618935
  H   3.94706528945831      3.27102162183153     -0.68195602879753
  H   1.85011041569083      4.54376025581849     -1.08983382430626
  H   1.56231154263933      6.13410592871310      0.77361601112937
  H   0.74690537309785      5.34484201652544      2.97917481122558
  H   0.17130112640879      2.96775776678859      3.31659263124331
  H   1.69839217347808      0.89552634404212      4.02371577201851
  H   4.74446263181450      0.53820004581261      0.38543114436781
  H   3.78174973109701     -2.22497351687971      0.08171207233101
  H   3.21807069000184     -1.75848563730013     -1.53659628845322
  H   2.00543493266032     -4.69100287404976     -2.19744751873274
  H   -3.88625763048386     -2.98780985522030     -1.73312866248160
  H   -2.65388403432253     -0.81088526728883     -3.52708609892899
  H   -3.81939797716862      0.45937402362448     -3.14942089914336
  H   -0.16600747456428      3.02630391576256     -4.27476126536638
  H   -2.59141615377724      2.01058744007964     -2.14704788577313
  H   -5.17526925631322     -0.23437014550190      3.37698462365915
  H   3.89627123663011      2.85047367985344     -2.40438846716272
  H   1.58193779292600     -0.71574414378613     -0.96619484526739


[(P3Si)FeCNH3]+
! tpss opt Numfreq def2-tzvpp d3zero VerySlowConv

* xyz 1 1
  Fe  0.02247097746238      0.03909887118481     -0.97036868314020
  P   -0.12933003652656      2.21511556040786     -0.49406010106672
  P   -1.87313658239619     -1.09461840903233     -0.56896289517794
  P   1.95384797506359     -1.01099587751479     -0.62629148138355
  Si  0.05810657302653     -0.04258117738264      1.37515796668631
  C   -0.03171177447646      0.15914209775998     -2.60620328080212
  N   -0.14334223490434      0.34992976166129     -4.07907092953266
  H   -0.10426713739066      1.35273467621507     -4.31306460669109
  H   -1.03343539327742     -0.03691278500174     -4.42843371514239
  H   0.62776692170178     -0.12505301469426     -4.56943333441190
  C   0.27766575931606      2.72625450189241      1.22095340122365
  C   1.30292374910608     -1.33369830620139      1.99272156438498
  C   -1.64023848376183     -0.51126085024350      2.07245941443845
  C   2.44836004533406     -2.33464916007801     -1.86675692295899
  H   3.47579648221435     -2.58387013757290     -1.58154285443317
  C   -1.87408098696816      2.91233934111455     -0.77646587139398
  H   -2.18093847392536      2.42539953707645     -1.71197606041586
  C   2.16038001487070     -1.83562638654361      0.99551653204563
  C   -2.57187036377803     -0.97674994759097      1.12670724860464
  C   0.43669706822248      1.65720609612159      2.11992764451633
  C   3.48774748499069      0.09655926084781     -0.68808475995716
  H   3.27185044359143      0.76118389553164     -1.53304815680184
  C   3.09223154967218     -2.83981491105463      1.29064350586568
  H   3.74555067772637     -3.24100392699583      0.52137822687448
  C   -1.00458236411865     -3.59351486276446      0.31546849121742
  H   -1.53786267117389     -3.54533735055243      1.26943403756959
  H   -0.04833613842392     -3.08488598502000      0.44174723257967
  H   -0.80869473016547     -4.64600144834205      0.08645978107702
  C   1.40517007088908     -1.85252400437395      3.29120423444646
  H   0.74220942646614     -1.49773073877864      4.07566643126209
  C   0.87528401369108      3.46535517941916     -1.48973263164277
  H   0.43725375959810      4.42243995053996     -1.18871735514633
  C   0.79844673571808      1.93535624646587      3.44616412292508
  H   0.95575102776755      1.12301337694599      4.15129331798887
  C   -2.02429817462497     -0.42398299618690      3.41834896824985
  H   -1.32845364067301     -0.04034818280336      4.15973455206071
  C   -3.14992646679547     -0.45479629635970     -1.82315876562212
  H   -2.80003262505567      0.57414923551427     -1.93345690640282
  C   0.46423092117245      4.04917685650980      1.64829488072666
  H   0.35876017346266      4.88144656476469      0.95918746364161
  H   -2.74242145004377      1.36434995195714      0.51106899207301
  H   -3.84141574348735      2.69761708777321      0.10951523304240
  H   -2.54304256273179      2.92889663640859      1.29364355825979
  C   -4.21854462847754     -1.27623099951508      2.87688396581108
  H   -5.21691165156874     -1.56955815151867      3.18653870973914
  C   3.16992389334219     -3.35062389905596      2.58622415865927
  H   3.87908382541360     -4.14090071408377      2.81415819205793
  C   4.83489327831280     -0.59968973648806     -0.93571213504298
  H   5.63373002989456      0.14881424626266     -0.88303434440073
  H   4.90023382780388     -1.07566896181959     -1.91757116190311
  H   5.04190241181588     -1.34998434660985     -0.16663490884542
  C   -3.30496926307841     -0.80027424781039      3.81997322347601
  H   -3.59592544524562     -0.71853160684216      4.86317512687516
  C   -3.85682562232719     -1.37049096540821      1.53404321871376
  H   -4.58271962662272     -1.74036064724896      0.82168527773410
  C   2.46937156165126     -1.78684520671912     -3.29974696909250
  H   2.91480374736657     -0.78864081802136     -3.36771977903751
  H   1.43824586502063     -1.74792035529131     -3.67199936370304
  H   3.03077543313003     -2.45858061556145     -3.95724907907283
  C   1.61573185911815     -3.61740683222043     -1.80254228649135
  H   0.57750514180941     -3.41695038062691     -2.07814491500553
  H   1.62888578764879     -4.06462098120526     -0.80677301379431
  H   2.01764548487278     -4.35221159000715     -2.50968412249885
  C   -1.85154110269351     -2.96246750400753     -0.79999568607917
  C   -3.21648874647298     -3.66852397293060     -0.86294829497744
  C   2.33094903021519     -2.85375960068492      3.58658046027804
  H   2.39030377709856     -3.25992272966779      4.59205917602036
  C   0.98985539582105      3.24989911025931      3.86964368332937
  H   1.28306216379693      3.45491607518105      4.89504869609613
  C   0.81766193165378      4.30639862572441      2.97157770669926
  H   0.97343634612568      5.32960480312469      3.29984676499613
  C   0.66729102533947      3.30255299488884     -2.99838307544843
  H   -0.39120606874774      3.17125041596987     -3.25930762937438
  H   1.24958887360039      2.43798236376141     -3.34139422273282
  H   1.03695627359627      4.18139344732756     -3.53714106175952
  C   2.37087911576857      3.52408150749262     -1.16803687812318
  H   2.55536232963095      3.64927587399078     -0.09967924350716
  H   2.82133852426572      4.37503349116398     -1.69144322530861
  H   2.88293614206604      2.62049994067820     -1.50316386218515
  C   3.56973234097934      0.92936662859425      0.59834152914371
  H   4.33386501339721      1.70667979973987      0.49153579226223
  H   3.84509745638177      0.29549805071902      1.44650302585549
  H   2.62154919323135      1.41480863961445      0.83556909806940
  C   -2.95177789170141     -1.16055581436019     -3.17996436209041
  H   -3.54138094922336     -2.07691030099595     -3.24971926511049
  H   -1.90435427333935     -1.45004762214459     -3.33318844549525
  H   -3.28164641514643     -0.50824458049280     -3.99974064021544
  C   -4.63592987607087     -0.39677912117094     -1.44680268478936
  H   -5.18411332318887      0.11458271779377     -2.24724685149116
  H   -4.79554219087192      0.16385088016252     -0.52435645467694
  H   -5.07717780004374     -1.39045904433136     -1.33379312344699
  C   -2.01376927412660      4.43252987006442     -0.95223772132620
  H   -1.49222467864907      4.81838047024855     -1.83198908323840
  H   -1.65864747094222      4.97268230453289     -0.06875299915691
  H   -3.07539490365911      4.67701910142387     -1.07056692536588
  C   -2.80371773562074      2.44160198060343      0.34924624993049
  H   -3.89410129086795     -3.24700664995732     -1.60779137420400
  H   -3.71354628916983     -3.64315190880686      0.10989584441658
  H   -3.05746468927050     -4.72222100156960     -1.11892150878156
  H   -1.33896568940725     -3.09643036317225     -1.76029469202737

[(P3Si)FeCNH3]+
! tpss opt Numfreq def2-tzvpp d3zero VerySlowConv

* xyz 1 3
  Fe  0.04092470176165     -0.06049030662717     -1.01073175739068
  P   -0.16226100594146      2.16238044278746     -0.63059779788668
  P   -1.94266890142337     -1.12253941079469     -0.56177994005371
  P   2.22869727271970     -0.94940527894454     -0.61847875300999
  Si  0.08421011398871     -0.04726445769153      1.35246478356784
  C   -0.01897448633071      0.09414433588405     -2.73190117567293
  N   -0.94039058765598      0.66368188419025     -3.82507363001158
  H   -1.71306728125168      1.25625475440324     -3.47219784843687
  H   -1.36690768750145     -0.12169411948520     -4.32808379245844
  H   -0.40421446184374      1.21727157607897     -4.50029372759092
  C   0.27471969602419      2.71214933314035      1.07590159601416
  C   1.29087876907855     -1.39459471862899      1.93375210292215
  C   -1.61905712574606     -0.47311396861944      2.07340965206194
  C   2.73955418754687     -2.14778170824730     -1.96074200709842
  H   3.61838736977978     -2.68943891797964     -1.59194171886574
  C   -1.89317865106102      2.88164085130710     -0.91331262366508
  H   -2.22750623353054      2.39615405810096     -1.84524520980716
  C   2.18285330704811     -1.89276050823052      0.95486105400290
  C   -2.57631124902136     -0.95616704272874      1.15892097531767
  C   0.47232986385139      1.67893210648745      2.01205130211940
  C   3.79902106194316      0.06651962199949     -0.37504340075483
  H   3.83395114471592      0.72157125758884     -1.25188053290341
  C   2.98953038230085     -3.00551337531152      1.22936134163137
  H   3.65518897149229     -3.40719339952613      0.47134636469929
  C   -0.86247969365192     -3.56506504027337      0.28195991546688
  H   -1.22471008405410     -3.40807043422697      1.30239925448429
  H   0.12065646445415     -3.10212276858715      0.20388272124774
  H   -0.74894174469985     -4.64266448931179      0.12288653244794
  C   1.25658249705544     -2.02487518546102      3.18648842593614
  H   0.56481369224564     -1.67750902462489      3.94958031860729
  C   0.89329290414316      3.35226458660615     -1.64120818333827
  H   0.56964931182509      4.34446690420310     -1.30855592863201
  C   0.87229572716167      2.00880420500113      3.31563775256962
  H   1.05618354517381      1.22182318181495      4.04306642516401
  C   -1.98264584297116     -0.33834590327653      3.42204243091062
  H   -1.26887301057606      0.06095475855154      4.13810568811241
  C   -3.27202656980064     -0.57742387815080     -1.80027701988264
  H   -2.93511596620109      0.44621627017002     -2.00340729410415
  C   0.46410366253085      4.05085094645163      1.45367394685013
  H   0.33570601851514      4.85815507313960      0.73968598626847
  H   -2.78327398757865      1.36204595549503      0.39716869540420
  H   -3.86284270142574      2.70568921361604     -0.01873548195723
  H   -2.55249262904115      2.93361404447845      1.15433481780298
  C   -4.19227937642025     -1.18868891564873      2.95081269051244
  H   -5.18612565147865     -1.46806514686628      3.28718498744503
  C   2.92828922903999     -3.62188063422477      2.47908698497405
  H   3.54610971600948     -4.49102767228126      2.68364608277420
  C   5.08948253236058     -0.76648813428886     -0.33334299509682
  H   5.94061096439503     -0.09126689847704     -0.19055459525129
  H   5.26564084328301     -1.32932615856460     -1.25305019119289
  H   5.07985424235441     -1.46441599284859      0.50901422670428
  C   -3.25929679687819     -0.68615753525224      3.86016165163714
  H   -3.52987049889641     -0.56568338790838      4.90504786315180
  C   -3.85491541598522     -1.32877653322346      1.60580585111966
  H   -4.59444662623044     -1.72405592650002      0.92191841166978
  C   3.12563976550242     -1.36449646987156     -3.22716650924560
  H   3.98821779575080     -0.71134005962830     -3.06759372722490
  H   2.27994693622105     -0.75304418027387     -3.55981084119289
  H   3.38356800781275     -2.06729699786863     -4.02695972499346
  C   1.62522873467042     -3.15678876370957     -2.26198413902349
  H   0.70845163526896     -2.62756122076762     -2.54490109705129
  H   1.41104549133155     -3.79791279335009     -1.40396052066097
  H   1.92247936534851     -3.80015089013734     -3.09757120563936
  C   -1.85346088231988     -2.99479655887831     -0.74085763059250
  C   -3.19789910451888     -3.72886583932859     -0.60517724104812
  C   2.07033010964347     -3.12425168444790      3.46209093177814
  H   2.02269908254382     -3.60615573820791      4.43423538157016
  C   1.06262684683378      3.33896023288493      3.68694821155580
  H   1.38158110529213      3.58361435503463      4.69589002065099
  C   0.85317389920977      4.35994256620872      2.75596714407817
  H   1.00732249862691      5.39627783274251      3.04076846433192
  C   0.65400404883007      3.24972571638387     -3.14941583504051
  H   -0.40646236717830      3.32886232272115     -3.41665949697606
  H   1.06661777680239      2.30224913096801     -3.51801012475713
  H   1.17911149988994      4.05979471309661     -3.66631619480877
  C   2.38780207394143      3.21398269136462     -1.34764747539808
  H   2.61277451289614      3.36862658094514     -0.29125871254453
  H   2.94858884647477      3.95578034197640     -1.92695107876894
  H   2.73866105685938      2.22203268624907     -1.63962109090071
  C   3.68792408741515      0.92620456993162      0.88972763118573
  H   4.52320935183808      1.63312706109240      0.93016822271232
  H   3.72865049345963      0.29969420158946      1.78580899383443
  H   2.75644871639924      1.49317009709581      0.92183773859178
  C   -3.14976081457632     -1.40135611135580     -3.09627837295624
  H   -3.70068024433261     -2.34106170467919     -3.02230007584185
  H   -2.10901150134696     -1.66559820815647     -3.32146067911863
  H   -3.57883435910026     -0.84738378820812     -3.94069762454139
  C   -4.73877424024501     -0.46944012177559     -1.36063675351613
  H   -5.31841615871217     -0.01190490962696     -2.17115282267319
  H   -4.85328205400856      0.15488578787877     -0.47276718652857
  H   -5.17905286135326     -1.44898862467932     -1.15811492983632
  C   -2.00315972547215      4.40249606497641     -1.10657321566850
  H   -1.43667270585895      4.77388574221045     -1.96351009874142
  H   -1.67011703390444      4.93466633330353     -0.21149540549780
  H   -3.05481431799808      4.66586977740723     -1.26629802333201
  C   -2.82810577576152      2.43740766873611      0.21909072359339
  H   -3.98844954938379     -3.32058888273317     -1.23780906391400
  H   -3.54398413940753     -3.71011057265872      0.43133729527255
  H   -3.05702565129037     -4.77872572008492     -0.88497356512062
  H   -1.45199117769527     -3.15161512305312     -1.74843952453742

[(P3Si)FeC]+
! tpss opt Numfreq def2-tzvpp d3zero VerySlowConv

* xyz 1 1
  Fe  -0.04169680560278      0.10348026991736     -0.77760413479070
  P   0.12594065370194      2.33637515945794     -0.47800174697041
  P   -1.83384685170004     -1.40938524182747     -0.35819731977718
  P   1.98930661468485     -0.82101299559852     -0.84561866676162
  Si  -0.33827594210888      0.32511996078939      1.51113939087543
  C   -0.54825430744344      0.44099590496346     -2.21670836886093
  C   0.53180348201748      2.90972260880648      1.21378543131207
  C   0.95480250249320     -1.09399165198454      1.73532356503355
  C   -1.92365233042105     -0.34694250930422      2.21786718228763
  C   2.40744129762574     -2.04262051087800     -2.18111582448628
  H   3.32704859179690     -2.55451102316780     -1.87650146127025
  C   -1.61565908522534      3.03952415363680     -0.74248792977139
  H   -1.88114993109977      2.64939330465267     -1.73270495119064
  C   1.86512327763761     -1.63511119361376      0.78462609344408
  C   -2.57861374296522     -1.22559728151840      1.32936217305329
  C   0.26391299995038      1.95461322335097      2.21667150136990
  C   3.59342830855116      0.14128355744483     -0.65358526465661
  H   3.59196131071612      0.83548275217104     -1.49826491386359
  C   2.64045143524336     -2.75609085145437      1.11032463015758
  H   3.31032597441065     -3.18333351232318      0.37037290788754
  C   -0.83585118854795     -3.88725885151062      0.51440241482180
  H   -1.34366881572755     -3.82027440024728      1.48151831068235
  H   0.13276189262606     -3.39867956964665      0.60808614071743
  H   -0.66685855037158     -4.94716152205386      0.29585398628188
  C   0.87885254678716     -1.71932903731192      2.99293470562124
  H   0.17109471027629     -1.35569933702346      3.73376533543007
  C   1.11260214144567      3.44278898207171     -1.62347151236892
  H   0.74667573535099      4.43811652428040     -1.34644811663042
  C   0.48571473312249      2.29309987892298      3.55881073520862
  H   0.30216208211908      1.56813408510492      4.34716873694435
  C   -2.46314656993985     -0.10875898050924      3.48896494708302
  H   -1.97672617681587      0.58897706477686      4.16509439656108
  C   -3.16203876723098     -0.81813157347884     -1.57784171203355
  H   -2.93828635323722      0.25101219781080     -1.63530649669265
  C   1.01535455053003      4.18002698248773      1.55278242592903
  H   1.22593009799174      4.92219152483620      0.78926581484522
  H   -2.64934639396457      1.39247437255502      0.26672693855921
  H   -3.61455721434223      2.86035532598743      0.05561630498025
  H   -2.35617756649537      2.80107694592690      1.29780573399243
  C   -4.25782900992938     -1.65350630931971      3.02941391236515
  H   -5.16570488794635     -2.16198106617797      3.33905284488993
  C   2.55147358748280     -3.34610893317423      2.37061576235787
  H   3.15844319664856     -4.21438461691043      2.60729036566051
  C   4.86569652000252     -0.71892293938296     -0.73031487824141
  H   5.73629684793522     -0.07180765897370     -0.57736231112358
  H   4.99003456812381     -1.21333297026163     -1.69643593728207
  H   4.88125284221893     -1.47650135669167      0.05886030075642
  C   -3.62703512019284     -0.75984514207173      3.89595119944847
  H   -4.04211979340243     -0.57216966769426      4.88146961156085
  C   -3.74282197258876     -1.88463346643004      1.75341744174003
  H   -4.27389565997861     -2.55763146397533      1.09366876486172
  C   2.66650742133803     -1.24732952749740     -3.47479008709955
  H   3.49633764131251     -0.54179811717298     -3.37828119789952
  H   1.76844178813305     -0.68814132261768     -3.75896766782107
  H   2.90785055715572     -1.94013609382488     -4.28707041595098
  C   1.30411043818056     -3.07735431376095     -2.40138779304229
  H   0.37880245886588     -2.57579120660265     -2.70107488586475
  H   1.11349011044533     -3.66884238765161     -1.50289681887435
  H   1.59693001522764     -3.76207522942548     -3.20427431087874
  C   -1.70057317377468     -3.26994080739513     -0.59464824641867
  C   -3.00272947276348     -4.07947797956848     -0.73094836983131
  C   1.67512430916118     -2.81896748171004      3.31693358430518
  H   1.59641748939857     -3.27028426139290      4.30131854820801
  C   0.97365196933109      3.55656175066111      3.89372694738802
  H   1.15807121358791      3.80855592728500      4.93359574368947
  C   1.23669305816955      4.49603556685882      2.89351047796467
  H   1.61795120415281      5.47726039050398      3.15892249634188
  C   0.74703148650708      3.18506367295044     -3.09190889845326
  H   -0.32888327153714      3.24689243714712     -3.27503568104255
  H   1.08506352012207      2.19308228186010     -3.40683538128960
  H   1.24012856366020      3.93037264681258     -3.72516275007516
  C   2.63150880334610      3.44423048270172     -1.42949383180679
  H   2.92693779740299      3.52752974815586     -0.38175576956859
  H   3.05467578559496      4.29732277860814     -1.97016624126788
  H   3.07974240322456      2.54199334462193     -1.84669098687548
  C   3.57973238549426      0.93798370447302      0.65783286669752
  H   4.40244096607808      1.65971131172886      0.66038467846278
  H   3.70894208673535      0.27040324225335      1.51429805003426
  H   2.64633439543639      1.48638104228683      0.80311828320493
  C   -2.89673159229619     -1.41587133263403     -2.97040505334502
  H   -3.17343180882575     -2.47141044269721     -3.02233827302831
  H   -1.84633637580566     -1.31506593081381     -3.26110992542237
  H   -3.49623520803160     -0.87606512774656     -3.71009567977765
  C   -4.63139573645441     -0.95652521598213     -1.15996050044027
  H   -5.24947103331321     -0.48367907707248     -1.93158092004274
  H   -4.83637544020879     -0.45297682053812     -0.21277533274075
  H   -4.95592320885034     -1.99642417109830     -1.07640821482695
  C   -1.68384100698273      4.57450378997563     -0.75010891312800
  H   -1.15221130541230      5.02357210904378     -1.59178741710905
  H   -1.29156199023519      4.99606699338308      0.18145778029388
  H   -2.73284557968706      4.87928671981098     -0.82888553092734
  C   -2.61178465633018      2.48318237344387      0.28160226308555
  H   -3.71455853278558     -3.65072387945606     -1.43598861609322
  H   -3.49820729627282     -4.20889455132637      0.23381048853141
  H   -2.74222650495228     -5.08045657081630     -1.09281485489524
  H   -1.16394413775511     -3.33827361120072     -1.54479010231789

#[(P3Si)FeC(H)(NH2)] and isomers

[(P3Si)FeC(H)(NH2)]
! tpss opt Numfreq def2-tzvpp d3zero VerySlowConv

* xyz 0 2
  Fe  -0.09145856567409      0.13185379373646     -0.97338501112331
  P   -0.06935461369955      2.31941942572873     -0.59825537956806
  P   -1.88159166651372     -1.18912021657439     -0.54381607004699
  P   1.93564629981857     -0.83166466429113     -0.65173092032377
  Si  -0.02129054163395      0.10337642319908      1.30726991951132
  C   -0.34528390347261      0.28557205821873     -2.82576985382681
  N   0.21012908956675     -0.09462138879852     -4.00006225378111
  H   -0.18857073966754      0.14631877681082     -4.89887106615725
  H   1.04446091816829     -0.66154497372334     -4.02411933862279
  C   0.46754375266496      2.83923763656841      1.09503305747358
  C   1.15417373879307     -1.27149533198285      1.92952625935049
  C   -1.68405819521741     -0.40146050266195      2.08268956754182
  C   2.55162555088022     -2.03885568981032     -1.97113574573174
  H   3.32592919988061     -2.66820256395128     -1.52010399430324
  C   -1.81203438726517      3.07577215637493     -0.67772696866643
  H   -2.18186389505930      2.75710012398296     -1.66271012482948
  C   1.97692040659188     -1.81348987459937      0.91793501762185
  C   -2.54319523624867     -1.06988654883715      1.18776034849688
  C   0.46082078115240      1.79401496608353      2.04397529207882
  C   3.58295182606146      0.10436873664783     -0.37480576100465
  H   3.70198851830680      0.70727815981407     -1.28190235159235
  C   2.75011441594351     -2.95415399764248      1.17258521858145
  H   3.37359278596667     -3.38824900897400      0.39593978940410
  C   -0.91965229284689     -3.69752830199078      0.21634882407223
  H   -1.37681800396059     -3.66822729861751      1.21093815360517
  H   0.03848807839532     -3.18202137711510      0.28142775335363
  H   -0.73524201199721     -4.74745657866238     -0.04084620137564
  C   1.15157208510165     -1.88110416810728      3.19203493865305
  H   0.51219285748987     -1.49085507954668      3.98079952203152
  C   0.85469478469237      3.51721740613457     -1.72695343339549
  H   0.76974945885552      4.51354858028246     -1.27711206185083
  C   0.85327344354787      2.07761773180541      3.35937244171505
  H   0.88113991363844      1.28044213402837      4.09906587373279
  C   -2.09285671221773     -0.21997640165772      3.41185803996765
  H   -1.45149171488578      0.31882088202601      4.10568840547596
  C   -3.26582978838114     -0.54707407041615     -1.68785257396392
  H   -2.95232415241920      0.49727770555522     -1.80136756086588
  C   0.86667353412299      4.13007957748520      1.46772725137151
  H   0.89006363692114      4.93713368466785      0.74114296607159
  H   -2.72127967253587      1.37232367593510      0.34462935440983
  H   -3.73862486610641      2.82619653143810      0.29159432843901
  H   -2.35748720991620      2.72997778700286      1.40204584338525
  C   -4.15589945186653     -1.39339807949744      2.97471504336114
  H   -5.11371566708480     -1.77776177679936      3.31483233750938
  C   2.71033141872693     -3.56263927638955      2.42851671998590
  H   3.29334675166204     -4.46109090062736      2.61296482544823
  C   4.82861126120310     -0.78203927893608     -0.20396892189297
  H   5.71763195147437     -0.14188854470653     -0.14110817964446
  H   4.98922917413493     -1.48446526798983     -1.02596258360692
  H   4.76991190977427     -1.35502728161711      0.72600571760846
  C   -3.32180693585397     -0.70495251013740      3.85818235311911
  H   -3.63176382218883     -0.54848629583890      4.88830570239765
  C   -3.77022740384438     -1.57707307355873      1.64688806780964
  H   -4.44431083640655     -2.09809915539129      0.97864730886178
  C   3.20131213070068     -1.25767501199105     -3.13377454101245
  H   4.25178670913688     -1.03413009788200     -2.93188130767668
  H   2.71375266210211     -0.29113294327559     -3.30923752089604
  H   3.16365182224459     -1.84038004477480     -4.06296602172264
  C   1.40908026375224     -2.95037597420806     -2.43138180249909
  H   0.52269847045016     -2.36339316464517     -2.69431018317401
  H   1.11969821665741     -3.63816467184324     -1.63309466442481
  H   1.71303058266692     -3.54924143514103     -3.29932536027718
  C   -1.85412477073589     -3.05690727232041     -0.81951415089139
  C   -3.19334208933104     -3.81290688791441     -0.82140294209892
  C   1.92110993490080     -3.01866701857982      3.44384592865437
  H   1.89078391080899     -3.49359892646701      4.42117912802516
  C   1.25411826780468      3.36295439640097      3.72868317986776
  H   1.57408864002534      3.56393566793696      4.74788420740687
  C   1.26281561615582      4.38865358481430      2.78116247763643
  H   1.58593316946641      5.38746294916348      3.06192181881232
  C   0.24326480230680      3.56007220000866     -3.13522525962201
  H   -0.82091271415740      3.81136850967226     -3.13214293822989
  H   0.36490560898515      2.59314765923083     -3.63028991087530
  H   0.76293644838148      4.31383757234846     -3.73927060411137
  C   2.33764387655334      3.14762277365356     -1.82354522799832
  H   2.83521348536389      3.18233130474479     -0.85166419376586
  H   2.85781873503683      3.83896233575639     -2.49805523831364
  H   2.43831318675470      2.13418497726295     -2.22491433527601
  C   3.49611099681321      1.04712531858825      0.82844152792654
  H   4.42262447207921      1.62812378979511      0.91588938450445
  H   3.36428364265432      0.48221524003108      1.75692943603818
  H   2.66450465043946      1.74482038544329      0.74937902663648
  C   -3.17607163297438     -1.21016148163155     -3.07381085104508
  H   -3.65193230832800     -2.19432392507460     -3.07546903792572
  H   -2.14108804813063     -1.33542311302235     -3.40160623948409
  H   -3.69586522826700     -0.59150208522966     -3.81521725235187
  C   -4.71615190265415     -0.51628328593444     -1.18721573652785
  H   -5.33640990330785      0.00211181218631     -1.92972439750351
  H   -4.80899900666045      0.01834935597573     -0.23947352784110
  H   -5.13121398679330     -1.51998831959671     -1.05826024931502
  C   -1.88127716420009      4.60793747824272     -0.58984349135630
  H   -1.30717090075158      5.11351827606037     -1.37026032703313
  H   -1.52111966992630      4.95512447622023      0.38384287633368
  H   -2.92560674138909      4.92997847620472     -0.68670514828395
  C   -2.71047866269899      2.46107094662201      0.40116253267526
  H   -3.94760453229793     -3.36385204404845     -1.47011472226162
  H   -3.60349869615370     -3.88153797273471      0.18952412584942
  H   -3.02288595739254     -4.83891525903953     -1.17115656867570
  H   -1.39894456478323     -3.14737483500175     -1.81231892994847
  H   -1.24567007787978      0.87174780991620     -3.09296885421962

[(P3Si)FeC(H)(NH2)]
! tpss opt Numfreq def2-tzvpp d3zero VerySlowConv

* xyz 0 4
  Fe  0.01011029158159      0.11388704059572     -1.03599959499785
  P   -0.14037786585376      2.33061334304167     -0.58513532497691
  P   -1.93099125979346     -1.20231820535575     -0.56273830059690
  P   2.07158069853186     -0.87146554478233     -0.61832310017244
  Si  0.02022034075269      0.07549780598423      1.27482480782275
  C   -0.49610488811294      0.34406075317813     -2.98558878808116
  N   0.31020725841973      0.26209370345804     -4.14517229688017
  H   -0.14476876795214      0.47069943746972     -5.03065310820275
  H   0.86833529199090     -0.58033952593771     -4.22448545124112
  C   0.43009495041112      2.83077317093318      1.10594171759415
  C   1.18030467678742     -1.30414085318480      1.92351410731976
  C   -1.66176293689975     -0.38762445253739      2.03927612777179
  C   2.61863434718373     -2.05695634398564     -1.96969807679450
  H   3.38839737771434     -2.72770111211595     -1.57015600128849
  C   -1.86864025568756      3.08067536229493     -0.67423619065057
  H   -2.20687462155427      2.79877192671502     -1.68069975743653
  C   2.04494579583930     -1.84257197829913      0.94523968530461
  C   -2.56840958942332     -1.02327151684020      1.16351456883367
  C   0.49337428828068      1.76241048274493      2.02701890235072
  C   3.68147608545416      0.09422759810801     -0.33753797015180
  H   3.78675540674750      0.71270495776084     -1.23527977544125
  C   2.81243554750879     -2.98263234071079      1.21798864270947
  H   3.46275650256050     -3.40898640432903      0.45930452327087
  C   -0.91188768958193     -3.66951435076494      0.28111925021232
  H   -1.32557901996666     -3.55477999791957      1.28814987001588
  H   0.06495657892256     -3.18644454120204      0.27224020602628
  H   -0.77141495663271     -4.74053872086242      0.09210073139536
  C   1.13114793374179     -1.92448074705284      3.18039011382747
  H   0.45805633988676     -1.54387651316396      3.94519273043447
  C   0.82677949631451      3.49170497907297     -1.71152842348912
  H   0.81723991143014      4.46986262803031     -1.21485089032914
  C   0.92918918580117      2.02461018815382      3.33385741013517
  H   1.00957054918485      1.20920469812032      4.04961507014079
  C   -2.04825395135182     -0.16675909677598      3.37026144233651
  H   -1.37395517515155      0.35185112506084      4.04822218905948
  C   -3.28964748045709     -0.62567899848270     -1.75574126491519
  H   -2.96331584806081      0.40516525197601     -1.93446781016986
  C   0.80361166360458      4.12383969091257      1.49858245939135
  H   0.77226768769383      4.94948449688561      0.79351073917506
  H   -2.82418158349242      1.34166686367354      0.23959267946989
  H   -3.81337468084984      2.81278995242741      0.24847393298447
  H   -2.45523164342073      2.63358474151152      1.37654207041642
  C   -4.17505437177343     -1.23711359350271      2.97272492736593
  H   -5.14552576250132     -1.57018785429710      3.33051296669428
  C   2.72684643947597     -3.59713849114612      2.46827717434129
  H   3.30515308373222     -4.49436232695075      2.67123080180818
  C   4.92932917347300     -0.79267522229489     -0.19264961618542
  H   5.81534880690394     -0.15158253741358     -0.10957337309999
  H   5.08738796626503     -1.46530634949007     -1.03964125544443
  H   4.87168523193029     -1.39567752746298      0.71825807137040
  C   -3.29414343478941     -0.58266998697765      3.83753809707332
  H   -3.58151579487805     -0.39874903184117      4.86961870953572
  C   -3.81641867819970     -1.45571277284894      1.64321544510791
  H   -4.52096303037997     -1.95351975927958      0.98874435623949
  C   3.22468083077128     -1.24930312353392     -3.13293816334559
  H   4.23517856042207     -0.90073457153241     -2.90478698490737
  H   2.62141525527549     -0.36589256229551     -3.36706273928112
  H   3.28485186723444     -1.87173768713278     -4.03386474144017
  C   1.41943256547138     -2.90044795253793     -2.42275677948495
  H   0.56378984100017     -2.25771754636702     -2.66811078105551
  H   1.10469144022810     -3.58903381654184     -1.63470225340829
  H   1.67924933467734     -3.49447717646025     -3.30741560119696
  C   -1.86745252930731     -3.07458708168904     -0.76245958990114
  C   -3.20790462790906     -3.82573748964020     -0.69661244933946
  C   1.89483513985448     -3.06104631766311      3.45361938311852
  H   1.82701787403710     -3.54277184825453      4.42566628134961
  C   1.30526612990380      3.31167041733909      3.72113358939355
  H   1.65969150827927      3.49690077898740      4.73187516590367
  C   1.24378572294073      4.36138464034453      2.80163475896451
  H   1.54661340942791      5.36246909633552      3.09639400331057
  C   0.21238889831208      3.64527304781152     -3.11207431741197
  H   -0.84650312102669      3.91614163128483     -3.08833345358766
  H   0.32141710538949      2.71674698748213     -3.67524498901743
  H   0.74665785288182      4.43858105636731     -3.65020772691080
  C   2.27826391045951      3.01570162220583     -1.83757344402235
  H   2.78512363888759      2.99330856249738     -0.87037501125277
  H   2.83950573695946      3.68511867192261     -2.50062900473367
  H   2.29669031561129      2.01071489988664     -2.27261104034941
  C   3.57651569529796      1.01137031710980      0.88545819466643
  H   4.49713525018753      1.59849039042427      0.98674745337980
  H   3.44583372583936      0.42702199453986      1.80167118630603
  H   2.73731371742782      1.70234012782110      0.81575041800525
  C   -3.18057628715150     -1.35786373633440     -3.10478825186422
  H   -3.56899930306561     -2.37901791267179     -3.04984098504035
  H   -2.14088776985338     -1.38126543506209     -3.44417333436886
  H   -3.76953039598010     -0.81812070743234     -3.85636614644908
  C   -4.74442554656578     -0.56477525369575     -1.27153043586072
  H   -5.35183293354320     -0.08053531784895     -2.04683403948067
  H   -4.85036567666666      0.01530058653581     -0.35187795618030
  H   -5.16682492790305     -1.55949899586963     -1.10145358493046
  C   -1.92979926784073      4.60884376624166     -0.52964043823056
  H   -1.29930116710230      5.13591166712484     -1.24999488622069
  H   -1.63179640189329      4.91348244095656      0.47852401081288
  H   -2.96220623603686      4.94623809345678     -0.68297387997305
  C   -2.79353400427160      2.42496699470339      0.35624878186361
  H   -3.97120363173720     -3.40844278896019     -1.35561147312354
  H   -3.59854037304701     -3.83096384928350      0.32478084807036
  H   -3.04845961385133     -4.87122628786336     -0.98935052144315
  H   -1.43571227511356     -3.20902882569375     -1.76137745022403
  H   -1.30540785827153      1.06260499268476     -3.18578577809806

[(P3Si)Fe(H)CNH2]
! tpss opt Numfreq def2-tzvpp d3zero VerySlowConv

* xyz 0 2
  Fe  0.14301544768295     -0.29749729932324     -0.79302153304073
  P   -2.06151663598808      0.19179079434647     -0.63185602421420
  P   0.60434263730260     -2.21434710854789      0.32097535657138
  Si  0.15105624660199      0.53347044437718      1.32451840562786
  P   1.36029086510459      1.51105863638392     -1.15535472990285
  C   -1.59792169480452      0.45687871325199      2.06887689093365
  C   0.71365344664371      2.35551075053537      1.36674660602469
  C   1.29794863989047     -0.53368532437485      2.40204292709694
  C   -2.61806461314105      0.17572475113072      1.13512651282820
  C   0.59600994046713      3.25820104168202      2.43294238579825
  C   1.16958540031814      2.83916042056935      0.11996694329948
  C   -2.82188476755952      1.86438773485599     -1.14088235907247
  C   1.58320556436080     -1.79832694859849      1.83771029969215
  C   -1.92652095556216      0.51943560775030      3.43010493223554
  C   -3.28688216801483     -0.95112016704973     -1.49503947670345
  C   -3.92745740923118     -0.06127051256188      1.57493634492753
  C   -2.21326256035415      3.02114036070314     -0.34254497257310
  C   -4.35427454208882      1.95683621087291     -1.04066259077874
  C   1.47506053558009      4.19660296682758     -0.04495332521512
  C   0.89807836101348      4.61117325820009      2.26726237327937
  C   1.30054749687567      2.38716013251338     -2.82757364118959
  C   -3.35924421441145     -0.67746981751235     -3.00609961363555
  C   -4.22961878425174     -0.01741453248664      2.93699049516654
  C   2.90804387485149     -0.99155745859735      4.17060356884020
  C   3.24167342211160      1.27738212001070     -1.01652272220180
  C   -3.23137963398578      0.28347007143263      3.86567182917180
  C   1.96267004253689     -0.15381626746136      3.57596411887641
  C   2.53726694752581     -2.63313821449684      2.43329595090473
  C   1.32872731597113      5.08113531094629      1.02465176733284
  C   -2.95780782650293     -2.42134478414216     -1.23367652161286
  C   -0.14785967296913      2.57896770715290     -3.28469080708352
  C   3.67125833169259      0.74083465030598      0.35362929970672
  C   1.72479303556234     -3.37582900741046     -0.65239750475973
  C   3.20273569316155     -2.22722100303363      3.59177787471214
  C   2.92190800955192     -2.66844376999104     -1.29702014435628
  C   -0.56604127566959     -3.52710187861121      1.07524799943906
  C   2.10514701332254      1.59424826911742     -3.87534852226488
  C   -1.45730882849244     -2.92022092363664      2.16418137952558
  C   4.06561102359366      2.54290503038108     -1.31335033493071
  C   0.10387164606063     -4.79305131323624      1.63642057404207
  C   0.90922743658577     -4.14610912331536     -1.70441237385907
  C   0.05689439629864     -0.98613370602197     -2.46546230930745
  N   0.07212170348630     -1.13172383695896     -3.77004386662191
  H   0.19546675741262     -0.36097346035557     -4.44075896970780
  H   -0.07199183277466     -2.03631249476739     -4.22264703199472
  H   3.57673154511411     -3.41345522154636     -1.76676735000803
  H   0.36187567266057     -3.43702199752708     -2.33349090269486
  H   0.18557659057817     -4.82932756915239     -1.25112530608980
  H   2.11736793662402     -4.09595171415055      0.07424188339761
  H   -1.19824409144218     -3.81988568626521      0.23096648821909
  H   0.72326648938131     -5.32311243109210      0.90831955502408
  H   -0.67910179763087     -5.48795081341085      1.96597695589228
  H   0.71866107141657     -4.55940282754604      2.51078929355757
  H   -2.15353612461655     -3.67994051528010      2.53996535422431
  H   -0.85744904707918     -2.56544816772366      3.00853262043674
  H   -2.04029666897003     -2.07781838744149      1.79676882305233
  H   2.78703532911287     -3.59257216720935      1.99065473820066
  H   3.95537589744051     -2.87232775026274      4.03684379239848
  H   3.42905105647196     -0.67544947300088      5.07065014374737
  H   -1.14876844126322      0.71446571814914      4.16558757457249
  H   -3.46738114490815      0.31238330808739      4.92621801821559
  H   -4.71469893162699     -0.30618704657806      0.86845345445311
  H   -3.01025147835500     -2.65917723835560     -0.16851504499275
  H   -1.94719544072130     -2.64275659365227     -1.59200300182504
  H   -4.26948611024571     -0.73303481302936     -1.06126822175722
  H   -4.09888131015081     -1.34669229949631     -3.46268031891508
  H   -4.68152011781489      1.88394338079428      0.00042376424671
  H   -4.88060816013920      1.19768648772348     -1.62387403634854
  H   -4.67243625788676      2.93756160731777     -1.41550833441050
  H   -2.44692340085120      2.92634689270710      0.72275659534497
  H   -2.62705584521152      3.97390651009897     -0.69505812448656
  H   -1.13016876042434      3.06649231089410     -0.43791909550890
  H   -0.66741505263751      1.61444208202341     -3.30275828709552
  H   -0.69500555332781      3.24183907295479     -2.61052523628158
  H   1.76088403904942      3.37478532107512     -2.70901927817233
  H   1.82434247505634      1.91687434608644     -4.88521096166458
  H   1.91822006036069      0.52027833268106     -3.79096715322676
  H   3.18240680703733      1.74181334344492     -3.77117735426101
  H   3.45786688393429      0.51239256214757     -1.77301549579571
  H   3.20250020374937     -0.21266565745238      0.59449002436914
  H   3.41535741375839      1.44889743496362      1.14842082156108
  H   5.13004477892816      2.28007512413043     -1.33516242171702
  H   3.92766587461366      3.28522896687194     -0.52122020307313
  H   1.81118155483234      4.57808855463456     -1.00499464965217
  H   1.54756387626359      6.13666178713205      0.88750829832148
  H   0.78144752018623      5.30254383554926      3.09774652002457
  H   0.23000179947172      2.91263601492721      3.39743507463046
  H   1.76873121730859      0.82275842325292      4.01452459844576
  H   4.75846271151157      0.59802931869245      0.36572970969587
  H   3.51218041975858     -2.11810715631378     -0.55809981936165
  H   2.59266640514669     -1.96204638385280     -2.06389475959140
  H   1.57896301571612     -4.73824523095624     -2.33937933542403
  H   -3.66901374384274     -3.06882882359735     -1.76153416602838
  H   -2.39562066252591     -0.86690133689609     -3.48153029382841
  H   -3.65564689660091      0.34926646357437     -3.23652944004038
  H   -0.17621444366592      3.01734788439521     -4.28971149393359
  H   -2.53604477807672      1.97291402440902     -2.19179112520547
  H   -5.24207270557164     -0.22468586642824      3.27263353831181
  H   3.82466370296500      3.01684154018624     -2.26764950333726
  H   1.59261460637377     -0.66653051454372     -0.60270665462257

[(P3Si)FeCNH3]
! tpss opt Numfreq def2-tzvpp d3zero VerySlowConv

* xyz 0 2
  Fe  0.00195483603773      0.08089062151312     -0.94305626142137
  P   -0.16918602970572      2.25108729968636     -0.46441029634711
  P   -1.84328862017753     -1.06145229507762     -0.58475802922909
  P   1.86266600425676     -1.06078792105447     -0.70942626735630
  Si  0.07962710584855     -0.02969571624358      1.35107546945128
  C   -0.13887167602428      0.54526742554186     -2.59862730556611
  N   0.14631668540972      0.34021953839407     -4.09455705385630
  H   0.37682681139325      1.24037405384396     -4.53018881474100
  H   -0.71051151068220     -0.00476623792079     -4.54342865207469
  H   0.90969769811157     -0.32965765798184     -4.31745715217340
  C   0.18527061416430      2.74987538325100      1.28022117921429
  C   1.34913752482807     -1.30721577049430      1.97818822792412
  C   -1.61630509254980     -0.52270394550302      2.07934071421660
  C   2.39983834425994     -2.47187447815854     -1.85957296075992
  H   3.45256585548706     -2.66624260562712     -1.63020750968629
  C   -1.90050922453155      2.96136559474005     -0.79514958047395
  H   -2.14963958009166      2.46352802486813     -1.74270805977601
  C   2.16223521826616     -1.82973587260684      0.95120837019782
  C   -2.55761699495669     -0.95548975871647      1.12360983135719
  C   0.40794907639805      1.66782960688326      2.15493922505683
  C   3.43150545367094      0.03071172150774     -0.82931922054490
  H   3.15802190903766      0.72628696478409     -1.63232279592177
  C   3.12877088656325     -2.80350244658410      1.24126666726857
  H   3.75699874899596     -3.21422506530523      0.45564968154132
  C   -1.03874120186202     -3.57209203321088      0.35282791015217
  H   -1.58855275707393     -3.51734002048927      1.29761211151594
  H   -0.08739839270374     -3.05538235136628      0.49290162538194
  H   -0.83074706867205     -4.62665591036783      0.13791063096790
  C   1.52455287363497     -1.78660861916400      3.28474095712924
  H   0.89362941585058     -1.41556052904463      4.08915695832679
  C   0.86896630858220      3.55553783243484     -1.36984756897964
  H   0.43726379178115      4.50686553937204     -1.03926468516578
  C   0.77221042792271      1.93722340230633      3.48321904465137
  H   0.97514736932532      1.11589086941260      4.16676464553254
  C   -2.00134086528410     -0.45616451564015      3.42655346468061
  H   -1.29518597848494     -0.10318772945745      4.17460519723361
  C   -3.13922078056989     -0.45480149966529     -1.84102411518807
  H   -2.80332271086742      0.57953212209751     -1.94735358024329
  C   0.30156860002963      4.06881857011686      1.74513646717396
  H   0.14024925063253      4.90986332784306      1.07651614878429
  H   -2.78190504311857      1.40672964390561      0.47180776010167
  H   -3.90269390407769      2.70054514011548      0.00895750645731
  H   -2.65992254875120      2.98581410688358      1.24347452715468
  C   -4.21446924558717     -1.24509915366025      2.87402626940267
  H   -5.22189423992707     -1.51870414728410      3.17632782175769
  C   3.28551988206352     -3.26925460053834      2.54740207612664
  H   4.02793029359320     -4.03250192179284      2.76532446462690
  C   4.76961425127502     -0.63670677493027     -1.17918320010275
  H   5.56489368562778      0.11961694810522     -1.16380541968359
  H   4.77643123547020     -1.09758305737127     -2.17128920965318
  H   5.03685705603092     -1.39990305675787     -0.44007911432157
  C   -3.29070073361782     -0.80818658082099      3.82559566864486
  H   -3.57909236342377     -0.73735603955987      4.87132530815665
  C   -3.84936946821065     -1.32765642031278      1.53001974115571
  H   -4.58277987927442     -1.67242343482176      0.81181979073927
  C   2.29751951586471     -2.02323150885348     -3.32128817683022
  H   2.74096752233874     -1.03286073689600     -3.48591377849304
  H   1.23520508705443     -1.99777360566343     -3.59620034544301
  H   2.79629410690960     -2.73466133601655     -3.99008720561236
  C   1.62592369221194     -3.77950920020120     -1.67401377275895
  H   0.57063019906771     -3.64109302318559     -1.92296045055779
  H   1.68647346381781     -4.15030573324968     -0.64905292828273
  H   2.03008463208733     -4.55166755119522     -2.34137473793037
  C   -1.86427513751674     -2.94803271175799     -0.78078885321588
  C   -3.22932572561272     -3.64925444897869     -0.85344166359318
  C   2.48309721692582     -2.76012819451620      3.57106008698917
  H   2.59980392816437     -3.12990744292582      4.58659788283828
  C   0.89856432520557      3.24932577937247      3.94021560900188
  H   1.19120256410708      3.44405273467495      4.96892565308882
  C   0.65365254346692      4.31653591517989      3.07180857378615
  H   0.75056109011244      5.33981374531594      3.42474708677499
  C   0.73452089638626      3.47853333882716     -2.89543667793452
  H   -0.30364602039190      3.36263374450366     -3.22179466009291
  H   1.31078657616028      2.61869884947919     -3.25732767002634
  H   1.15302967160654      4.38187875386489     -3.35825899878382
  C   2.35065497660683      3.56261879547918     -0.98441549928844
  H   2.49451120498327      3.62585425892194      0.09607249927762
  H   2.84792320483631      4.42566258197370     -1.44535983979614
  H   2.84616491590679      2.65888022358593     -1.34516754173775
  C   3.58862356460753      0.82330593569958      0.47590086463779
  H   4.31800672365856      1.63122844816961      0.34534264339814
  H   3.94314071465942      0.17165331541059      1.28037034478984
  H   2.64188385165726      1.26696335666177      0.79426471672756
  C   -2.88849049098270     -1.14126919033446     -3.19603868152600
  H   -3.39977149332453     -2.10539781799901     -3.26805498204354
  H   -1.81660968729157     -1.32272376376290     -3.33638532432600
  H   -3.25808639487259     -0.51121378353589     -4.01559068496280
  C   -4.63198171264403     -0.42895983392634     -1.49258429131849
  H   -5.18174549852429      0.05609596289674     -2.31023263190922
  H   -4.81978455824274      0.14386752672191     -0.58175994015287
  H   -5.05355962734859     -1.43042076529371     -1.36590985924402
  C   -2.06002110519915      4.47811644329663     -0.98470757126181
  H   -1.48541015838887      4.86845450283854     -1.82868879353152
  H   -1.76895893069882      5.02705025755434     -0.08294201975592
  H   -3.11685135376105      4.70693984105262     -1.17347755969825
  C   -2.86697945189563      2.48016679162436      0.29444805797962
  H   -3.87657814250125     -3.25776869312522     -1.64062519054237
  H   -3.75854354209055     -3.57020136078660      0.10012369473870
  H   -3.07633323698671     -4.71794123543933     -1.05199051583335
  H   -1.33843122445190     -3.09982473553906     -1.73176947636136


[(P3Si)FeC]
! tpss opt Numfreq def2-tzvpp d3zero VerySlowConv

* xyz 0 2
  Fe  0.04784185943711      0.02054737853704     -0.89101214197023
  P   -0.21519404793076      2.17949410990971     -0.54651018855509
  P   -1.82588462325491     -1.12751708783927     -0.57107242691826
  P   2.01705411289646     -0.92161614203391     -0.54456671824629
  Si  0.05132968615009      0.00150325726674      1.43672294405049
  C   0.12425879809217      0.01710870205440     -2.50103814428392
  C   0.38395472224875      2.75417746138599      1.10614566061722
  C   1.27174306457215     -1.31825435235165      2.05566033126676
  C   -1.65461080065941     -0.48871529781564      2.09694791413368
  C   2.58020428693716     -2.14576204215508     -1.85555296134618
  H   3.48009140926945     -2.62313971051843     -1.44989883478496
  C   -1.95237253092728      2.94827373676250     -0.58530471083433
  H   -2.35248558021618      2.59739962984937     -1.54570873946032
  C   2.11721188135008     -1.83950918384473      1.05248095558878
  C   -2.53745520274913     -1.02384122453410      1.13729563986146
  C   0.46608087418979      1.73791034490604      2.08390537762435
  C   3.61000393330017      0.10961226733343     -0.39772153829432
  H   3.59018449639639      0.73735409537633     -1.29410969480320
  C   2.95031687939303     -2.93036733845850      1.32938586129796
  H   3.58592199800999     -3.35333013108227      0.55683220890498
  C   -0.99447660347784     -3.64410775161104      0.30770764670762
  H   -1.55200682273820     -3.60922397007968      1.24933767829716
  H   -0.04295996152185     -3.13380635994025      0.46722276856745
  H   -0.78959426115007     -4.69489198761094      0.07192277639404
  C   1.30480497341361     -1.89159415425887      3.33402291942653
  H   0.65008067209913     -1.51589322732214      4.11684014545559
  C   0.64882374488430      3.30943770602734     -1.77673891031361
  H   0.53708967093329      4.32743813236461     -1.38529848799525
  C   0.89709761563950      2.07034015896762      3.37522891041568
  H   0.98273631498022      1.29706612734239      4.13553564963624
  C   -2.07993020927922     -0.36438207097600      3.42715852058919
  H   -1.41739012934863      0.07520136931121      4.16952652449476
  C   -3.11395540702642     -0.46696899601951     -1.80005474563166
  H   -2.81139929794816      0.58406859067163     -1.82771472924508
  C   0.75131360283473      4.06712001912723      1.42786208301548
  H   0.71437764881957      4.85237053000370      0.67860242285536
  H   -2.89801220947900      1.30227396885976      0.50270751721099
  H   -3.84157957534262      2.79865225100957      0.46633383719827
  H   -2.42323608080204      2.65811939816404      1.52178417903245
  C   -4.21827617465463     -1.32912753962169      2.86337826008371
  H   -5.21259285879003     -1.65561299298102      3.15537387110733
  C   2.95136215900955     -3.50369652166964      2.60292467997073
  H   3.58309038438697     -4.36365238526447      2.80774725906677
  C   4.92092901828498     -0.69347559961401     -0.38421147446367
  H   5.76515561406801      0.00303186929788     -0.30913318425477
  H   5.07048348290380     -1.29307905552012     -1.28528781782143
  H   4.96631526795307     -1.35564728762565      0.48637197206541
  C   -3.35591714252917     -0.77616124376313      3.81165544087964
  H   -3.67970554005082     -0.66495942366768      4.84307177714495
  C   -3.81270028579397     -1.45634825116883      1.53438473456199
  H   -4.50389501056450     -1.88126413628426      0.81775859422768
  C   2.94452045904914     -1.41673925071220     -3.15666042823576
  H   3.77473075599934     -0.71597330121508     -3.03209393387065
  H   2.07647089558526     -0.85954389638459     -3.52926224342764
  H   3.23191497565415     -2.14869523579154     -3.92075630229197
  C   1.53178409981023     -3.22373014691242     -2.13419317157832
  H   0.63236154981650     -2.75739779548792     -2.54582932761062
  H   1.25683934507198     -3.77350351370067     -1.23148858348985
  H   1.91866665094782     -3.94062845583313     -2.86847949245759
  C   -1.80724994635454     -2.99697764931124     -0.82295820479663
  C   -3.15673086249674     -3.71879069994374     -0.96198705784239
  C   2.13887825103475     -2.97765851808342      3.60872813187515
  H   2.14004851832140     -3.42714241436861      4.59815001372398
  C   1.26282973706061      3.38046470313725      3.69106955568023
  H   1.61541006032548      3.62267385821783      4.69009600168535
  C   1.19699785327097      4.37601189416952      2.71466265078392
  H   1.49933977078791      5.39220730858038      2.95224655984170
  C   -0.01624920410994      3.22603257245222     -3.15732821519484
  H   -1.05308587129678      3.57390265407995     -3.14802388123632
  H   -0.00420142270601      2.18996906755310     -3.51631124372354
  H   0.53980389480597      3.84253060802396     -3.87347634169884
  C   2.13949737329965      2.98481246782179     -1.88570009618111
  H   2.63967643760909      3.03158641977802     -0.91497729394015
  H   2.63058559232356      3.69535277377381     -2.56137081378632
  H   2.26245597097644      1.97673944904557     -2.29117029414347
  C   3.56588473761160      1.02162938154878      0.83194480913995
  H   4.42286649786831      1.70570874822997      0.81955425465737
  H   3.61691773555238      0.43504958907669      1.75524202160154
  H   2.65539242636290      1.61915351476298      0.86543103456662
  C   -2.85037112126498     -1.03873305748342     -3.20236387638065
  H   -3.17543233582090     -2.07953412909958     -3.28976284414982
  H   -1.78714663779642     -0.97940897189519     -3.45820826637295
  H   -3.40725822442465     -0.45397959566362     -3.94384595017977
  C   -4.60702595006699     -0.50725981281064     -1.44574428715028
  H   -5.16866903875881      0.01158420159320     -2.23275466513745
  H   -4.81583450193262     -0.00114583244705     -0.50023543562128
  H   -4.99768539718562     -1.52706650993581     -1.38618136740355
  C   -2.01220842153727      4.48401455700753     -0.55969359087343
  H   -1.45342461382491      4.95366870996849     -1.37278225611271
  H   -1.63688500463514      4.87406065207779      0.39169278804080
  H   -3.05765633903216      4.80314193188083     -0.65261462548214
  C   -2.82743841629138      2.38862412942074      0.54033789346733
  H   -3.79094131313669     -3.29524283488598     -1.74218388085377
  H   -3.71051727341236     -3.70840506245074     -0.01913492297033
  H   -2.97444681925184     -4.77007706384470     -1.21769947169213
  H   -1.25531269002740     -3.10482508283513     -1.76267296170581


#[(P3Si)Fe(CNH4)]+ and isomers

[(P3Si)FeCHNH3]+

! tpss opt Numfreq def2-tzvpp d3zero VerySlowConv

* xyz 1 2
  Fe  0.00818388649440      0.01578953909886     -1.04720465847791
  P   -0.18193878468400      2.27958162070136     -0.61333280206940
  P   -1.93392019032718     -1.11474137793395     -0.57702126959943
  P   2.07699912910899     -0.87526868910532     -0.56306562257692
  Si  0.02016469017004      0.01555029226843      1.30168278890082
  C   -0.11667630512743      0.34022361328693     -2.82313690765341
  N   0.15289785493455     -0.63127565223511     -4.04598966099451
  H   -0.68680883121906     -0.75706211589586     -4.62208066854691
  H   0.44928078718057     -1.54771240304939     -3.69883888413143
  C   0.40985770165043      2.77008072568582      1.06437589305167
  C   1.18655845296942     -1.34378902924345      1.95150322767266
  C   -1.65777777441104     -0.44360728359965      2.04839444343117
  C   2.66583436414498     -2.05362057804121     -1.90426989755314
  H   3.53152558020673     -2.59074082941948     -1.50543585468266
  C   -1.91113213518302      3.04357473942684     -0.65449440821274
  H   -2.31683453705127      2.71317512446500     -1.62127474348020
  C   2.08237515870147     -1.84830097648005      0.98667274688168
  C   -2.56103457797709     -1.03700019914477      1.14878571816017
  C   0.48428875824643      1.71293485812221      1.99368787391910
  C   3.64621339334365      0.16210839181813     -0.33984553965137
  H   3.69552318531919      0.78392352610649     -1.23996262859842
  C   2.90193355228488     -2.94894764176238      1.27025528664601
  H   3.58173128584716     -3.34902387905953      0.52341183920409
  C   -0.95715692148602     -3.63220747029382      0.09068936293711
  H   -1.41684469081337     -3.63352502257348      1.08354355768830
  H   -0.00043225795997     -3.11458277983575      0.17626277656239
  H   -0.76982366470528     -4.67165029773678     -0.19895693325609
  C   1.14934180405418     -1.95711342244327      3.21177146404090
  H   0.45411172378474     -1.60390874228156      3.96892239714763
  C   0.76178991000506      3.47827915303828     -1.72509378025890
  H   0.68926247012791      4.43433354516253     -1.19595825327719
  C   0.91376606932763      1.98398249019847      3.30043510618522
  H   1.00270438378752      1.17418443523948      4.02069034664025
  C   -2.03493254725311     -0.29307553442804      3.39077724925595
  H   -1.36345406391472      0.19539936206479      4.09232889216944
  C   -3.27182897871848     -0.37179794699537     -1.70198636781492
  H   -2.90225828088232      0.65452291512617     -1.78237050373101
  C   0.76739374354338      4.07035140847642      1.45018137336101
  H   0.73056046441886      4.89453147676889      0.74488144036813
  H   -2.79889035515285      1.36968199511673      0.44787816195174
  H   -3.80407170676967      2.82571477830165      0.37940228351306
  H   -2.39071337627257      2.75785652253771      1.44837243295511
  C   -4.15404969341515     -1.36326865870243      2.94420648047173
  H   -5.11924242677999     -1.72156580347367      3.28911534074130
  C   2.83402420852223     -3.55418343666108      2.52526132422291
  H   3.45459122164815     -4.41815017906937      2.74307420784965
  C   4.93412158204780     -0.67341466506248     -0.23534723893628
  H   5.78490513898003      0.00995953650667     -0.13973724630774
  H   5.12306000587980     -1.30709623314894     -1.10521519580869
  H   4.91926986250526     -1.30542190510906      0.65719129967561
  C   -3.27513165560293     -0.74575214988002      3.83777180692620
  H   -3.56120737437566     -0.61788390657717      4.87772728316715
  C   -3.80445407673466     -1.50826000865754      1.60302141693827
  H   -4.51165464688602     -1.97152726253877      0.92692862990533
  C   3.13380223420738     -1.23631771949788     -3.12701049848688
  H   4.17870119649247     -0.93473678751126     -3.02900877935184
  H   2.55136764495305     -0.31277658532322     -3.23464715328627
  H   3.05174153563499     -1.82691120987291     -4.04747821068095
  C   1.58623787773370     -3.09526827723031     -2.22448814423895
  H   0.58878877269711     -2.63534296214690     -2.29201422865357
  H   1.50739510576969     -3.83809538059725     -1.42784576900386
  H   1.80924281181111     -3.62517467812314     -3.15796888603165
  C   -1.89584471796340     -2.96223957492601     -0.92534498864226
  C   -3.24817432511685     -3.69476101786988     -0.93581154172908
  C   1.96629858805249     -3.05183602383708      3.49832497740063
  H   1.91535253852409     -3.52766561824216      4.47337634898801
  C   1.27103599065552      3.27750714220842      3.68019979495403
  H   1.61766687408407      3.47412607828151      4.69056212671791
  C   1.19950563169532      4.31947882904264      2.75286094086594
  H   1.48768124184746      5.32582380861167      3.04144859609215
  C   0.16970590509867      3.68610619091994     -3.13120456023412
  H   -0.92221382841118      3.73713280096165     -3.14443273357845
  H   0.48550732240543      2.88811976446115     -3.80929121089621
  H   0.54993620388012      4.62567072862434     -3.54657544639845
  C   2.24166404280262      3.10124017877540     -1.83197519385733
  H   2.73123938451946      3.09190582861996     -0.85599859240004
  H   2.76909336938675      3.82114468995218     -2.46788362745442
  H   2.33975763366862      2.10720266759100     -2.28148846849830
  C   3.54693476700609      1.07309343666337      0.88832155916692
  H   4.46429917726392      1.66521897098981      0.97604027429760
  H   3.43627369074867      0.48491391286439      1.80439890943274
  H   2.70393777723351      1.75898344041475      0.83053758004364
  C   -3.21753944142008     -0.99167130730874     -3.10641229978154
  H   -3.75485383054099     -1.94143651726896     -3.15203424688623
  H   -2.18604816508472     -1.18064337856135     -3.41172598533622
  H   -3.67445483123482     -0.31374070065925     -3.83473082217480
  C   -4.71799278822759     -0.31285692306343     -1.19369971614352
  H   -5.31568113520165      0.26832509232581     -1.90570248942351
  H   -4.79117815680014      0.17439990548346     -0.22016591349008
  H   -5.17069045946503     -1.30567941449786     -1.12151933908861
  C   -1.96756651368158      4.57849472437888     -0.58871938174178
  H   -1.40899969939037      5.07324851534509     -1.38585875798843
  H   -1.59417151832809      4.93920980898286      0.37420399255915
  H   -3.01253228993531      4.89806491484178     -0.67215776248141
  C   -2.77588643749432      2.45909873047365      0.46868660562115
  H   -3.99377316264466     -3.22563436439929     -1.58018951112795
  H   -3.65804772920372     -3.76543826993415      0.07429086188645
  H   -3.09374958934859     -4.71836242547595     -1.29556902773501
  H   -1.45435253378779     -3.03360698300031     -1.92793757214924
  H   -0.46324178649582      1.22825236554210     -3.35944756450250
  H   0.89868924807181     -0.27208059008759     -4.65093799847529

[(P3Si)Fe(η2-CH2NH2)]+

! tpss opt Numfreq def2-tzvpp d3zero VerySlowConv

* xyz 1 2
  Fe  0.03656866614444      0.00994929500279     -1.11079342508329
  P   -0.24490983799071      2.28699074545720     -0.60824756772478
  P   -1.98030856659919     -1.07654038475890     -0.70185046956551
  P   2.02487944818428     -1.06584471241288     -0.64926657660499
  Si  0.05151673736094     -0.01399985565068      1.21863993282741
  C   -0.36165626066120     -0.08039681158880     -3.07568669220993
  N   0.89549874336723      0.53979301066511     -2.82502450453461
  H   0.95878172067597      1.53120166951758     -3.02849281874678
  H   1.71792350884073      0.05058852131400     -3.16665367641410
  C   0.36769375420512      2.75945640543033      1.06017417622881
  C   1.22641220790363     -1.33477617331151      1.91878880905909
  C   -1.64503310673870     -0.44641490544205      1.93590629857502
  C   2.55645729387418     -2.43298957967794     -1.84104542931803
  H   3.50463230996739     -2.77498812957544     -1.41094845122309
  C   -1.99828419309482      3.01295981938532     -0.63151559628933
  H   -2.42377456879370      2.64352097889401     -1.57458833848010
  C   2.13042444596319     -1.87170460450175      0.98342122661084
  C   -2.58198797333171     -0.97739200007906      1.03225315470986
  C   0.51028724570668      1.67505134975341      1.94655912889030
  C   3.56350343732566      0.03213027119339     -0.69075016525538
  H   3.44894567545948      0.61819384845288     -1.61246712388899
  C   3.01812118491197     -2.89530417885882      1.34424637641856
  H   3.70525509200012     -3.32586237151461      0.62206676105780
  C   -1.10351699893825     -3.57349018339137      0.13221483500203
  H   -1.64605023166360     -3.54988476260620      1.08148826978570
  H   -0.15584878770508     -3.05260072200134      0.28209258084297
  H   -0.89083404873957     -4.61849911803918     -0.11467873248589
  C   1.23666996536653     -1.84170183464828      3.22655593152948
  H   0.53213128137824     -1.46658031652156      3.96383687508103
  C   0.62882671698587      3.56405462096282     -1.70133545031468
  H   0.38278520880805      4.49854165296523     -1.18717521886682
  C   0.97246872050511      1.91971897580089      3.24741642816614
  H   1.11365739702502      1.09262891143225      3.93858210923034
  C   -2.00335304737962     -0.30806053834957      3.28518214013881
  H   -1.30760433847555      0.14125468883689      3.98920004187060
  C   -3.31903505052776     -0.34055994972274     -1.82750008882892
  H   -2.91169576329112      0.66564876057821     -1.96854392379510
  C   0.68397413620185      4.06096174164845      1.47593992997904
  H   0.59227574515313      4.90537554134293      0.79969439626802
  H   -2.85022029695327      1.36817151884367      0.54320903420824
  H   -3.85430240885341      2.82177772330505      0.46359413634559
  H   -2.41035205858541      2.78328999589640      1.49216120103288
  C   -4.16878894985623     -1.27821463115046      2.83963765138130
  H   -5.14405622665553     -1.60535959412069      3.18699632232124
  C   3.00826556399288     -3.38639312114440      2.64887235410397
  H   3.68605392032413     -4.18667066149736      2.92972291236498
  C   4.90789270304028     -0.71201041378662     -0.73709190773288
  H   5.71906186578536      0.02397097224199     -0.71783272649259
  H   5.04035268599713     -1.32000556388329     -1.63484142743109
  H   5.03028548279294     -1.35347627069182      0.14114972957726
  C   -3.25698607163458     -0.71649251557678      3.73646840036537
  H   -3.52705961504562     -0.59680210140323      4.78157103288399
  C   -3.83786589087201     -1.40787732323342      1.49223572732506
  H   -4.56763072095712     -1.83138921843447      0.81452432702916
  C   2.84907587221756     -1.95259314972790     -3.27180185689985
  H   3.47303049116934     -1.05188720483787     -3.30781114641215
  H   1.92331457007499     -1.77938864033215     -3.83351332859604
  H   3.39131382394968     -2.73374570313056     -3.81464490445548
  C   1.59620500858409     -3.62429869618830     -1.86616126429631
  H   0.60952468021120     -3.32606959564055     -2.23233083150216
  H   1.47695740811702     -4.06688472368283     -0.87621366226449
  H   1.98468144258061     -4.39695694224145     -2.53885062478268
  C   -1.95105212215605     -2.93442647773722     -0.98022091610141
  C   -3.31416734631884     -3.64325228283071     -1.04794707147010
  C   2.12149697040612     -2.85689290644635      3.59029184868255
  H   2.11189305383699     -3.24909057492619      4.60302348826965
  C   1.29201953955604      3.21398790612314      3.65869833201066
  H   1.66517215787961      3.39019591241806      4.66328584178135
  C   1.14869201587225      4.28355834737650      2.77203469097608
  H   1.40778448131733      5.28998833332533      3.08633631541091
  C   0.06021484245605      3.70303570071641     -3.12991864313691
  H   -1.02875231103821      3.61910105910836     -3.16414752789677
  H   0.46626804749309      2.97115115001643     -3.83909944653816
  H   0.33216195530417      4.68469075645382     -3.53134775087881
  C   2.15839985492450      3.44983295925904     -1.68960035311534
  H   2.54860829871292      3.49506226569763     -0.67103300286214
  H   2.59448222973189      4.27791325494064     -2.25895020200899
  H   2.51614301176718      2.51789081967090     -2.13840824846388
  C   3.54897373252099      0.99693868740588      0.50048837348814
  H   4.37845426134637      1.70659790229750      0.41286000860159
  H   3.66770891246387      0.45159090060209      1.44149054098495
  H   2.61843865537047      1.56149898361868      0.55476712044027
  C   -3.37845095864423     -1.02104726012357     -3.21347597367263
  H   -4.09349595653068     -1.84650029410498     -3.21119422169763
  H   -2.41979129689419     -1.41864915032858     -3.54884590305830
  H   -3.72192165526310     -0.29712472536119     -3.95968562213325
  C   -4.74047105272360     -0.18111024833077     -1.26967731554262
  H   -5.32976762094301      0.40436124000453     -1.98510500697713
  H   -4.76002349996845      0.34145887505539     -0.31200036831528
  H   -5.24026985572438     -1.14655034378105     -1.15048251885800
  C   -2.09464029558791      4.54829406220634     -0.61505693174683
  H   -1.63437102631044      5.03186582459552     -1.47914603381154
  H   -1.65143848393814      4.95952495349518      0.29689814948869
  H   -3.15381445361268      4.82864469322013     -0.61325593272542
  C   -2.82459224829234      2.45620171045205      0.53361888418012
  H   -3.99669125030420     -3.20326209670360     -1.77465726799510
  H   -3.79926864741323     -3.64660240030415     -0.06896963161493
  H   -3.15260121765504     -4.68900343603941     -1.33253931728347
  H   -1.44155017999238     -3.05403122144043     -1.94369018334715
  H   -1.11114921556292      0.57516748211348     -3.50958482738331
  H   -0.28343182989412     -1.04750977327876     -3.56844226639464

[(P3Si)Fe(η1-CH2NH2)]+

! tpss opt Numfreq def2-tzvpp d3zero VerySlowConv

* xyz 1 4
  Fe  -0.06483111715202      0.10572602945663     -1.11237683915833
  P   -0.16769260665868      2.39545829944182     -0.60102058489234
  P   -1.97267785361674     -1.32507243252877     -0.53057475839366
  P   2.10595618638663     -0.90408454188423     -0.75068024353986
  Si  -0.04401864084315      0.14606836690110      1.25343139721424
  C   -0.53921513381953      0.55551045739029     -3.07599191184365
  N   0.71601688608397      0.53409303664852     -3.79027690222563
  H   1.11175875907791      1.44418777696836     -3.99525724725006
  H   0.72177949665332     -0.04372675726913     -4.62608114517501
  C   0.44142859220663      2.86612377680335      1.07325701602885
  C   1.07759804677320     -1.29495709531979      1.77281631466829
  C   -1.72637177323286     -0.29053682876957      2.00016677475381
  C   2.60716346863371     -2.17455361685299     -2.03730734095389
  H   3.31515506235983     -2.84984149511300     -1.54361379012592
  C   -1.89781361951134      3.12667944552556     -0.67681008935223
  H   -2.20883141189455      2.94148460440963     -1.71382786001265
  C   1.98430268185495     -1.82398130525558      0.82864359870896
  C   -2.59936691435723     -1.02290458525494      1.17042359291522
  C   0.50898458868413      1.79140522578814      1.98107345954392
  C   3.70114582878192      0.06351573595620     -0.48334425035245
  H   3.81527703406898      0.66005215110444     -1.39587805172126
  C   2.74010145030242     -2.96303393080107      1.14018007534815
  H   3.42750868342895     -3.38779444612662      0.41552510475148
  C   -0.91947381551070     -3.76257438757926      0.38435353940774
  H   -1.28525843520064     -3.56214841945184      1.39593391786161
  H   0.08012317991100     -3.33757804896721      0.30353000279107
  H   -0.84511282643764     -4.84808807392899      0.25966456469064
  C   0.95882360178379     -1.92684164779580      3.02021008508751
  H   0.24164307254414     -1.55464377733257      3.74759773285647
  C   0.79336664181357      3.57606786387412     -1.71516304145418
  H   0.80146533725076      4.50872297391489     -1.13964496225155
  C   0.97286028440582      2.02264024451689      3.28356837285129
  H   1.05554011624888      1.19656513186152      3.98567370561275
  C   -2.12876169623261      0.01417255516562      3.30855709997378
  H   -1.47944852513746      0.60548856256303      3.94946064942506
  C   -3.28802976273659     -0.76804760392004     -1.78033839618244
  H   -2.92761521049524      0.23504686512014     -2.03633902638857
  C   0.82961765068370      4.15220211345600      1.47571220963673
  H   0.78683991251851      4.99258724727067      0.79011431071813
  H   -2.86263558247381      1.30877668432007      0.05655612724553
  H   -3.86899285809348      2.76430045026655      0.14241174848962
  H   -2.55794166388434      2.51135574971637      1.30727771264742
  C   -4.20986645501078     -1.16545699104344      2.97688194450722
  H   -5.17122238859169     -1.50368054877124      3.35120821190034
  C   2.60442014420526     -3.57694201772437      2.38477686083969
  H   3.18574358673279     -4.46473583935680      2.61427805241200
  C   4.94066322742160     -0.82935685921462     -0.30016740388354
  H   5.82804117129988     -0.19090911848459     -0.22823905600606
  H   5.10366616756728     -1.52875487829439     -1.12307685596889
  H   4.86989274587900     -1.40014034914368      0.62999610955945
  C   -3.36182649140890     -0.41770913184868      3.79619010280066
  H   -3.66485407619593     -0.17109106369829      4.80952881299806
  C   -3.83484480207333     -1.46742733733836      1.66849750971750
  H   -4.51810812841459     -2.02961669407610      1.04510746448824
  C   3.30764682800059     -1.53926497856415     -3.24971966376518
  H   4.25386588954230     -1.06224901356469     -2.98456138026432
  H   2.66670416887345     -0.78832382740520     -3.71345440571783
  H   3.52560729319466     -2.31825228360127     -3.98850072461166
  C   1.37964035538361     -2.98803864765714     -2.46933536637598
  H   0.60170409497917     -2.32928198655176     -2.87306728375867
  H   0.95431520565409     -3.54941367451711     -1.63458793722487
  H   1.65712001583519     -3.70403144659918     -3.25038945858002
  C   -1.89012794273962     -3.19591114348172     -0.66143338573841
  C   -3.24026672581836     -3.92568725837838     -0.53614918631451
  C   1.71898244386588     -3.05438616068845      3.32953274932123
  H   1.61002345779480     -3.53622227427736      4.29665966486123
  C   1.36772067033169      3.30090256872510      3.67779907237997
  H   1.74289978966813      3.47036213277792      4.68271002015115
  C   1.29412212451345      4.36363890010543      2.77383851113849
  H   1.60661333108467      5.35798097328302      3.07783773478280
  C   0.14028546765971      3.90308849510970     -3.06753728962314
  H   -0.88617475200362      4.26160636414271     -2.96580751764528
  H   0.12391642302309      3.05303027404781     -3.75242922195034
  H   0.71942260377997      4.69693211846251     -3.55154854280945
  C   2.24898544060590      3.11725499646295     -1.88002426068218
  H   2.77234217818784      3.10467280776366     -0.92203942097109
  H   2.78407971420098      3.80298027001945     -2.54581471570165
  H   2.30207318843851      2.11103153822477     -2.30594273264953
  C   3.57500720842472      1.00204879732551      0.72220198926474
  H   4.48104591390407      1.61111295574644      0.81054684340743
  H   3.46175221454084      0.43024864807381      1.64828420535033
  H   2.71942467437874      1.67193327840121      0.64282356123467
  C   -3.24670922156132     -1.62331881343498     -3.06295287455887
  H   -3.79203054317349     -2.56052979156147     -2.93298584831425
  H   -2.23110842396732     -1.87544357256131     -3.38189233663741
  H   -3.72425357458237     -1.07105162427490     -3.87842590363701
  C   -4.73178617207122     -0.61611663669854     -1.28060626546761
  H   -5.32830542893385     -0.15385356727901     -2.07524558594147
  H   -4.79990823212752      0.01848517773054     -0.39478191574311
  H   -5.18715435415821     -1.58249275311559     -1.04894060419074
  C   -1.95902454870516      4.63483259749239     -0.38522436734710
  H   -1.30353451395155      5.23078759392532     -1.02477899803603
  H   -1.69784685963309      4.83373641801961      0.65792656681696
  H   -2.98401608175912      4.98734771664204     -0.54349200181758
  C   -2.85056796654773      2.37966345537399      0.26099996658554
  H   -4.03280762462501     -3.49512902363928     -1.14978690672618
  H   -3.57567559360073     -3.93840962345572      0.50377424499148
  H   -3.10539171902462     -4.96711513364844     -0.84805510734383
  H   -1.48147348764414     -3.36761054024307     -1.66391663408595
  H   -1.15438424636236      1.44412681534567     -3.25309765531580
  H   -1.11507385445440     -0.32304823929675     -3.37094864605825

[(P3Si)FeCH]+

! tpss opt Numfreq def2-tzvpp d3zero VerySlowConv

* xyz 1 2
  Fe  0.13501259634567      0.04594337632211     -0.94332460358253
  P   -0.29361748280892      2.26561491335355     -0.50867632686699
  P   -1.87738330338146     -0.99768851477851     -0.68208117347313
  P   2.04866787284005     -1.16463398791030     -0.51092879934635
  Si  0.07448872997225     -0.00126648130001      1.43329029785709
  C   0.09101680626768     -0.09909355422808     -2.58248094955176
  C   0.39287529046789      2.76617602921311      1.11843055256438
  C   1.28966675707085     -1.29164791566405      2.11350581499063
  C   -1.63236754134130     -0.51715854610326      2.03720404616462
  C   2.63916107723617     -2.51243874367776     -1.66960802149298
  H   3.66595899490724     -2.67457961383009     -1.32323539225402
  C   -2.04579693735439      2.96239187800806     -0.45201610202762
  H   -2.53875820671499      2.52057124407247     -1.32428150103944
  C   2.15805808909300     -1.87326231162030      1.16844367063748
  C   -2.48791690472396     -1.05622801817160      1.06001391560097
  C   0.50336373648949      1.73074118041492      2.07319820989944
  C   3.53341753965674      0.01539481371361     -0.57688611607440
  H   3.38057341137426      0.56931004848795     -1.50867857051756
  C   3.07189509762436     -2.86731522160335      1.54844228933225
  H   3.73757451550672     -3.32247742978996      0.82146195088333
  C   -1.13699582583395     -3.60785501835374     -0.10912141108340
  H   -1.63164141178925     -3.62966117734464      0.86439401582177
  H   -0.14645319825786     -3.16854139295061      0.03817465415737
  H   -1.00611827160020     -4.63834847051262     -0.45376199640188
  C   1.36189398336368     -1.73124176216237      3.44430973123102
  H   0.68986567383105     -1.31937549426833      4.19231437568871
  C   0.53369901554952      3.36621832417651     -1.77249547742959
  H   0.38793156859510      4.38640560052183     -1.39897718136477
  C   0.97257011911996      2.04905544843277      3.35514364363993
  H   1.08930115466350      1.26694907653969      4.10086447359988
  C   -2.05939607836484     -0.47837321028892      3.37366555643445
  H   -1.42392894038866     -0.03163325915772      4.13425444432161
  C   -3.30543109841318     -0.19291539829156     -1.63685927447170
  H   -3.58814949695933      0.63207178427726     -0.97336087316825
  C   0.76009311398966      4.07898862394435      1.44450611962856
  H   0.70135132833882      4.87466869590590      0.70829960130463
  H   -2.77927163090926      1.44506189783241      0.96534035493579
  H   -3.82042605596430      2.86247359197609      0.77412105936730
  H   -2.31997059410113      2.97636045578255      1.70774390172379
  C   -4.11890399759369     -1.58403326309344      2.77533793492740
  H   -5.07416126035810     -2.01455938359517      3.05963529389069
  C   3.12262446374986     -3.28947208328306      2.87587510394298
  H   3.82281723518333     -4.06550047220097      3.16926634281013
  C   4.90706522364716     -0.67392168473115     -0.62456137365759
  H   5.68028468725674      0.10075811830399     -0.57900367221277
  H   5.07451157183456     -1.24541820516447     -1.54003521377341
  H   5.05478808631260     -1.33161776551920      0.23795599941744
  C   -3.29972918079406     -0.99501385612567      3.74156910222054
  H   -3.62458313364494     -0.95254453360276      4.77683823880422
  C   -3.71664687429603     -1.61886697751263      1.44169051618884
  H   -4.36361205959941     -2.09778337115970      0.71649357381510
  C   2.69710678409072     -2.00111540253122     -3.11335372885587
  H   3.23096210633749     -1.05075437508319     -3.20300125268400
  H   1.68725176159121     -1.86196115493093     -3.51158181916932
  H   3.20622948826001     -2.73596531464941     -3.74555931902856
  C   1.91497755437765     -3.85880073544592     -1.57852803850409
  H   0.90869992191178     -3.80425251309287     -1.99119785514896
  H   1.84723499552471     -4.22478053123002     -0.55140390613517
  H   2.47496100893367     -4.59700549135885     -2.16297245370658
  C   -1.96254389371604     -2.80409799458530     -1.12747222939126
  H   -3.01810448557449     -3.07297521089210     -0.99895769575523
  C   2.26899925478212     -2.72034834284343      3.82398090403558
  H   2.30431777218088     -3.05801726173695      4.85547041608507
  C   -1.57073032571153     -3.05339796364513     -2.58765480524037
  H   -1.53702078464928     -4.12820564229986     -2.79424803791836
  H   -0.58569197694198     -2.63018825057068     -2.80576203583619
  H   -2.28583372125766     -2.60173457768079     -3.28049147162242
  C   1.32956104524584      3.35789216231992      3.68194772434085
  H   1.70129470771410      3.58810015708142      4.67597327496018
  C   1.23000347284317      4.37033093333529      2.72505658239925
  H   1.52542204794335      5.38509152857957      2.97320476830467
  C   -0.13565923824769      3.24129174833726     -3.14760570073175
  H   -1.21087130817139      3.43601002108651     -3.11973526967868
  H   0.02070957020752      2.23628379801183     -3.55377926318158
  H   0.31823830162995      3.95634427991189     -3.84147891101923
  C   2.03518468729436      3.08794717729937     -1.88152772356128
  H   2.54705768317631      3.19136107002179     -0.92248918951699
  H   2.49050851991447      3.78888065957660     -2.58900430346753
  H   2.19700957753491      2.07356070758606     -2.26100562444168
  C   3.49405084926215      0.99663362919694      0.59872537661043
  H   4.29950782367407      1.73040793136655      0.49025578756302
  H   3.63624552783920      0.47527845943139      1.54983899631826
  H   2.54975859179468      1.53790386382453      0.65126052378858
  C   -2.87498999987909      0.39569415777524     -2.98742556588411
  H   -2.60783956852599     -0.39080877433467     -3.70003169291662
  H   -2.01943263050064      1.06574756978336     -2.88641990392316
  H   -3.70694214139233      0.96244496108155     -3.41958377427395
  C   -4.55018354173755     -1.07415185334569     -1.85177739142948
  H   -5.31126257337118     -0.47931135072986     -2.36810783720856
  H   -4.99590447132141     -1.42516993674491     -0.92156817793182
  H   -4.33084238392303     -1.93945578255244     -2.48365185812727
  C   -2.11349325291169      4.49541940641545     -0.56892949226660
  H   -1.71617466654412      4.88125469366530     -1.50959666231956
  H   -1.58842910626732      4.97810960762675      0.26064549294839
  H   -3.16432068064638      4.79860070768089     -0.50808010665587
  C   -2.77968489564547      2.52524399353335      0.82346796694962
  H   -0.02546075722272     -0.28706026952763     -3.65889097078394

#[(P3Si)Fe(CNH4)] and isomers

[(P3Si)FeC(H)(NH3)]
#Note C-N bond constrained to 1.6 A to avaoid in silico bond cleavage
! tpss opt Numfreq def2-tzvpp d3zero VerySlowConv

* xyz 0 1
  C   0.62170009716863      0.25834904140292     -2.36544185433694
  N   -0.57581900885788      1.27192187612999     -2.67947703097698
  Fe  1.12222034732903     -0.20232911923753     -0.70764213594076
  P   1.08561501779478      1.71309256896751      0.36489127018004
  P   -0.54671470450887     -1.43105056396980     -0.00268236044483
  P   2.92396489234689     -1.27513182529351     -1.44630727502000
  Si  1.99474262577131     -0.89265093052577      1.28540316054642
  C   2.09133467545674      1.78624239906873      1.93609905230525
  C   3.28339250424011     -2.28004983676047      1.07757376825125
  C   0.64196565736313     -1.61325242365253      2.43257023569718
  C   3.00718797894602     -2.18535636098326     -3.10901796372929
  H   3.97017375130580     -2.70803751923427     -3.09846962969044
  C   -0.58492310218844      2.46788601115707      0.95508939409973
  H   -1.25644628681202      2.26446627760337      0.10399933616310
  C   3.60339830426392     -2.54278075455628     -0.27298479373477
  C   -0.60676681712908     -1.80902960939561      1.81072985520597
  C   2.63205140940371      0.55255409092027      2.34587081117213
  C   4.51907947394126     -0.23660533772944     -1.62787138545955
  H   4.18806429317852      0.62174248303021     -2.22622107234566
  C   4.41575385920896     -3.63549941044329     -0.60323297572679
  H   4.65055338637401     -3.86255351173413     -1.63932614029588
  C   0.44754631129996     -4.06087476383747     -0.15451671542320
  H   0.35321367490334     -4.24354113043554      0.92078307902780
  H   1.40797992110927     -3.57626840208595     -0.32355753941683
  H   0.45167168073258     -5.03175215613303     -0.66457747878758
  C   3.81725675798374     -3.11308957344788      2.07013690636939
  H   3.57351099014915     -2.93741135958673      3.11534966853050
  C   1.82857120111891      3.26240764549026     -0.45747147330324
  H   1.66072100851867      4.05978791802243      0.27474246009587
  C   3.48374432851728      0.51887329264510      3.46011655430647
  H   3.92664078865434     -0.42381913033247      3.77434599754990
  C   0.77356278063920     -1.92150289942213      3.79483141415727
  H   1.72285554621160     -1.75321595251039      4.29834952840702
  C   -2.21780713404679     -0.64728558984458     -0.51918804151819
  H   -1.91752408313976      0.40582653541816     -0.51147852356500
  C   2.39286316894239      2.95417351385989      2.65378322635688
  H   1.99901478394360      3.91769959560747      2.34471185175798
  H   -1.03244968590529      0.58050221965877      1.96548825656040
  H   -2.13795074478058      1.90875631213587      2.37665205428589
  H   -0.49006057975699      1.86560789588586      3.03751078760695
  C   -1.53347522116386     -2.62183603972643      3.90124977135266
  H   -2.37738487866200     -3.00883487175074      4.46621068706420
  C   4.92017443242305     -4.46557043646302      0.40015303557679
  H   5.53546124348206     -5.32119639933866      0.13468476418620
  C   5.70939646109973     -0.91361978671845     -2.32597024910490
  H   6.56671780535381     -0.22845400444290     -2.32064155469875
  H   5.51294437951441     -1.18359771541554     -3.36607027047466
  H   6.01155347794923     -1.81631606419727     -1.78467245156893
  C   -0.30280958557775     -2.41769284647608      4.52929248384479
  H   -0.18826314735562     -2.64068181741394      5.58709910840188
  C   -1.68533809527356     -2.32702279802312      2.54650100070219
  H   -2.64835755835672     -2.49994520349541      2.08331472482229
  C   3.01288596000263     -1.25126723331996     -4.33618364568084
  H   3.61247464067213     -0.34947922696106     -4.18985727262293
  H   1.99870324165685     -0.93690239052694     -4.59603777954774
  H   3.41737966404280     -1.78671443266907     -5.20399568741893
  C   1.89696678372509     -3.23046887582947     -3.24944875541335
  H   0.91628937369876     -2.74700362725468     -3.19537090068175
  H   1.94830465304799     -3.98637071198661     -2.46293698026206
  H   1.97488138679197     -3.74159996211449     -4.21760326444136
  C   -0.72124421933694     -3.20719654765573     -0.65930008427045
  C   -2.03114655149463     -3.94873489902878     -0.34563267070034
  C   4.63174106150999     -4.19824137374014      1.73923176524226
  H   5.02444964490617     -4.84516005959376      2.51953160170933
  C   3.79251054794972      1.68380401812292      4.16255312415177
  H   4.46577142213065      1.64745652357580      5.01532801746814
  C   3.23958372074510      2.90253362826218      3.76149920315893
  H   3.47949400998757      3.81477929672942      4.30130239922026
  C   1.14788777703110      3.66464369974849     -1.76721835779396
  H   0.06157262932578      3.77993935363233     -1.66736190736500
  H   1.37330148614666      2.91248004440952     -2.53305561546524
  H   1.54315233935664      4.62472088857852     -2.12016102191429
  C   3.33524421748173      3.14764652533823     -0.69673956067369
  H   3.87859159643677      2.91985348096014      0.22190012659163
  H   3.72111869688579      4.09485610171469     -1.09520895935607
  H   3.54367976153619      2.36214045728528     -1.42696942152982
  C   4.97472482270991      0.26711508933195     -0.25397424086041
  H   5.73507490586721      1.04880329908080     -0.36793521757378
  H   5.40910309836393     -0.54997588112842      0.32987050790612
  H   4.14214467750623      0.67896002143304      0.31880604592794
  C   -2.55732558510866     -1.03858551619715     -1.96886443785398
  H   -3.08728256113558     -1.99267498208927     -2.01337374845638
  H   -1.65144885916419     -1.15013867146670     -2.57898363941095
  H   -3.22154201930658     -0.29057530567573     -2.42587459277450
  C   -3.46384838784952     -0.74155914648753      0.37325264146610
  H   -4.25496079534487     -0.10417684967594     -0.04430944843335
  H   -3.25902078836202     -0.39582884576710      1.38819037063294
  H   -3.86108541275287     -1.75892299937529      0.42697509907814
  C   -0.68734754937959      3.96877968216976      1.26976724960982
  H   -0.40948230848358      4.60839964596663      0.42747833400668
  H   -0.06380374781043      4.23724514929441      2.12730376463156
  H   -1.72363393533442      4.21149105348288      1.53954004206392
  C   -1.09544806159295      1.65439856675675      2.15032930396018
  H   -2.93073884435771     -3.40145566224548     -0.63299236089647
  H   -2.09740636774275     -4.17976385007292      0.72108221028167
  H   -2.03997096845511     -4.90381770388727     -0.88614591863843
  H   -0.62591257387634     -3.08671984134338     -1.74441464600315
  H   0.86935965758089     -0.05103998214838     -3.38835568429994
  H   -0.35264382784243      1.99729969688010     -3.36976157762480
  H   -1.40818444427960      0.76417864173903     -2.99907665601965
  H   -0.80471043220955      1.72269772435818     -1.79014896814499

[(P3Si)Fe(η1-CH2NH2)]
! tpss opt Numfreq def2-tzvpp d3zero VerySlowConv

* xyz 0 3
  Fe  -0.00786874329036      0.06839819721021     -1.04440066366671
  P   -0.22740839157762      2.33918911319101     -0.54306153016772
  P   -1.96733886557544     -1.08270364997267     -0.63542174018239
  P   1.99533978202833     -1.02577325360690     -0.68748133230313
  Si  0.01761965027085     -0.00476087889887      1.26484376599541
  C   -0.02626866689726      0.07372506232094     -3.10019420301556
  N   1.09652356023282      0.77799608692925     -3.77162210748321
  H   1.17678363439865      0.51046719877805     -4.75427560282764
  H   1.98184284377109      0.53261716826746     -3.33999817063298
  C   0.37447873042520      2.77075581873109      1.15309170424468
  C   1.23977640393725     -1.31091047265640      1.93636512630601
  C   -1.66955063445671     -0.47170541113693      2.02049087413670
  C   2.54282957826473     -2.42859048339769     -1.82884659361123
  H   3.46329474482211     -2.81341410421610     -1.37421243029360
  C   -1.98893389528911      3.05092211310013     -0.52411450000483
  H   -2.39590270539559      2.74617028845885     -1.49710241581044
  C   2.12799733782876     -1.82957959758289      0.97177254916809
  C   -2.61379580585338     -0.96266812792901      1.09673994868868
  C   0.47291995163754      1.67822670139262      2.04010096498199
  C   3.55364924822258      0.05588016448028     -0.69716479053578
  H   3.46387270641269      0.63593232855819     -1.62455255310006
  C   3.02338059756575     -2.85470265811074      1.31091934599581
  H   3.69990125820142     -3.27270842629046      0.57125331597245
  C   -1.12729974447356     -3.58275997503522      0.23751080637646
  H   -1.64747386668248     -3.54372397527132      1.19971810663753
  H   -0.17774241655708     -3.05770112178265      0.35661603464130
  H   -0.91918195520293     -4.63270747069455      0.00313423068325
  C   1.28137868853035     -1.83788111950116      3.23616924616948
  H   0.59026324737350     -1.47148399286595      3.99141128572527
  C   0.61328662678135      3.63609748668197     -1.61576121863023
  H   0.44357819514927      4.58506121243396     -1.09289287482364
  C   0.92960417704816      1.91102882170805      3.34567595563427
  H   1.03705775394489      1.07797833040950      4.03677124625608
  C   -2.04324570283894     -0.34893423007940      3.36708621430734
  H   -1.33993566155082      0.06172880510666      4.08788120042929
  C   -3.27559566325063     -0.38870648809178     -1.82161299262759
  H   -2.88384833457757      0.62589314244958     -1.96043957916602
  C   0.73307950060278      4.05871264956467      1.57733957699326
  H   0.67959111096354      4.90296442724402      0.89644918498298
  H   -2.86979636177764      1.33134114682019      0.50427123610418
  H   -3.85883772219149      2.79768457343496      0.53723168817027
  H   -2.42491460822953      2.65622458830633      1.57214597960307
  C   -4.23929034614135     -1.22442865601780      2.87975074835413
  H   -5.23385333442916     -1.51426407093318      3.20761264662620
  C   3.04090910761178     -3.36952178317644      2.60724147452956
  H   3.72646875410045     -4.17359900098987      2.86037631958669
  C   4.89587039931955     -0.69115303162440     -0.70416176074141
  H   5.71202288958898      0.04152231915596     -0.69754716361732
  H   5.03360579771936     -1.32844150234650     -1.58088659571361
  H   5.00344965017688     -1.30698836071912      0.19451451670357
  C   -3.31735876833458     -0.71721314040842      3.79788166945490
  H   -3.59579722613291     -0.60552188060962      4.84260911322386
  C   -3.89050475974837     -1.35004224751865      1.53536635826215
  H   -4.62484325201330     -1.73554976285855      0.83937648777362
  C   2.87914066429552     -1.97710772784918     -3.25624989475279
  H   3.58710942563533     -1.14315896552949     -3.28391702731434
  H   1.97656165652850     -1.67692522641543     -3.79196052804956
  H   3.33331644783896     -2.81361197801749     -3.80104217634251
  C   1.52005837324399     -3.56749469221841     -1.86634445184435
  H   0.55390717292956     -3.20181280818116     -2.22584494467618
  H   1.37632282708527     -4.01495314131133     -0.88127538222873
  H   1.86183372183639     -4.35326552691046     -2.55090342134733
  C   -1.99857743982981     -2.95422927073597     -0.86197812021563
  C   -3.36996115342654     -3.64832134562138     -0.87512012212195
  C   2.17169968299360     -2.85774289928691      3.57308287763650
  H   2.17970131802004     -3.26514134803473      4.58075208158065
  C   1.28849623149671      3.19250018074278      3.76536526353299
  H   1.65716387629169      3.35382805519753      4.77508187953103
  C   1.19192739588395      4.26682124247543      2.87842460252315
  H   1.48320775499591      5.26441254687487      3.19560881382023
  C   -0.01839713497091      3.72424725583426     -3.01427877056128
  H   -1.09895894657604      3.89152037633365     -2.97730840500858
  H   0.19169045525626      2.80701743642886     -3.57220681776391
  H   0.42777338175329      4.56774825628445     -3.55615854021757
  C   2.12680450183589      3.41472471553616     -1.70826763151573
  H   2.60265627042411      3.43633033522311     -0.72449793220101
  H   2.57783162334654      4.20489741717892     -2.32070291394035
  H   2.34208253195874      2.45778523638109     -2.18738854779077
  C   3.51398701119138      1.02678731510777      0.48837029530830
  H   4.33047576729678      1.75342393367630      0.40660721640495
  H   3.63112322535301      0.48684819460286      1.43325825859864
  H   2.57190311461171      1.57334072923204      0.53175831327458
  C   -3.19677697863386     -1.09143345790183     -3.19011771155681
  H   -3.69873918513356     -2.06238064363611     -3.17001171576609
  H   -2.16738569029426     -1.24479762535798     -3.51856276477683
  H   -3.70050772042173     -0.47574893034484     -3.94426845389131
  C   -4.73421348332639     -0.25961470771554     -1.36163663735995
  H   -5.29778033345631      0.29029212531695     -2.12596136507123
  H   -4.82534764824106      0.28709407287111     -0.42072601994771
  H   -5.21406354341033     -1.23596202152809     -1.24268863537788
  C   -2.08183833179223      4.58076839565419     -0.40202435793024
  H   -1.58561780156949      5.11491797236013     -1.21469083327107
  H   -1.66080901101704      4.92011330351695      0.54966014225825
  H   -3.13927241039218      4.87190963291807     -0.41287950399421
  C   -2.83229578221527      2.41575506519412      0.58472731695895
  H   -4.07116477072281     -3.20876673092566     -1.58651488980209
  H   -3.82528306179614     -3.62464634756594      0.11862938406861
  H   -3.23616180585647     -4.70296492952148     -1.14625509444213
  H   -1.51796635881426     -3.10333784766527     -1.83626836887958
  H   -0.95027078452040      0.56567480706386     -3.44264651418028
  H   -0.10467155014879     -0.98092430014143     -3.43707405512031

[(P3Si)Fe(η2-CH2NH2)]
! tpss opt Numfreq def2-tzvpp d3zero VerySlowConv

* xyz 0 1
  Fe  0.12022663697562      0.08595273698268     -1.04603422994699
  P   -0.36313818408069      2.23046422034663     -0.56761584593405
  P   -1.79314162408963     -0.99542043186543     -0.73488857911629
  P   1.90502513634996     -1.20949084573933     -0.72309136986533
  Si  0.20208697195973      0.03642458221629      1.21299401027324
  C   -0.16240904924830      0.02103923486628     -3.04180182652479
  N   1.07510837527126      0.66861790785746     -2.70177929296486
  H   1.13706820361745      1.65524526729428     -2.92511345757772
  H   1.92014919559700      0.19792839789902     -3.01275615713924
  C   0.25154374809907      2.78760271935548      1.10371371405967
  C   1.34711140693678     -1.31263148597056      1.92893490167159
  C   -1.50890871336648     -0.42285544760157      1.92817086400142
  C   2.49552021191755     -2.59437267860201     -1.89177987334619
  H   3.42508544019683     -2.98345713647593     -1.46056327473394
  C   -2.13539173493636      2.97481869609653     -0.54789943958349
  H   -2.59775878437721      2.53109293695092     -1.43965553520187
  C   2.08141606901458     -1.98895568006900      0.93394424988031
  C   -2.45762745393154     -0.88407528352909      0.99494277321947
  C   0.55756449243065      1.73487805349445      1.98820193063336
  C   3.51887399749300     -0.16732681186255     -0.73567382521765
  H   3.49748366550091      0.37116769856048     -1.69348182731174
  C   2.87758521379743     -3.09499373827833      1.26095620638741
  H   3.42936824977701     -3.63258251971108      0.49520104866942
  C   -1.05742069748803     -3.54728140251413      0.15907242868398
  H   -1.57018638480409     -3.47240099988485      1.12324809522343
  H   -0.07823270963991     -3.08063287042608      0.27037766445232
  H   -0.91256280447075     -4.61010672484966     -0.06703183323473
  C   1.45077431565245     -1.75713091224516      3.25475885989189
  H   0.88039769427836     -1.26624990382360      4.03939821639825
  C   0.45922301605663      3.58393804439838     -1.63097095917031
  H   0.13671298675178      4.50224825326340     -1.13187880484546
  C   1.06016517706109      2.03772544475728      3.26098875861177
  H   1.31850903904933      1.23411697736680      3.94716992383253
  C   -1.88077892527406     -0.31213062803709      3.27645199927065
  H   -1.16995647741141      0.07582230590757      4.00269639575451
  C   -3.12938381056586     -0.33069157613207     -1.92278873847313
  H   -2.71130499933783      0.66323294120942     -2.10586690443269
  C   0.44389838391989      4.11712432989878      1.50719974734978
  H   0.22566662440038      4.94379994805466      0.83760471633550
  H   -2.86957949931472      1.41105562268204      0.80798290298278
  H   -3.95312620195697      2.79868011251803      0.62255082384678
  H   -2.47811463320601      2.93436467799494      1.59772232221079
  C   -4.09120388727006     -1.13735239507629      2.77510698242559
  H   -5.09231493682605     -1.41169939182566      3.09683801855354
  C   2.95790480169551     -3.52608683625594      2.58571248723856
  H   3.56777392671360     -4.38949155288963      2.83743924349244
  C   4.83250232893046     -0.96193017380795     -0.66529937994894
  H   5.67634706312942     -0.26244495189488     -0.61798549251643
  H   4.99427850039321     -1.60934231472336     -1.53101830733202
  H   4.86762539046636     -1.57824976643530      0.23899669781012
  C   -3.16181466120052     -0.66021375414270      3.70194714287665
  H   -3.43989613086504     -0.55590498306127      4.74763229998694
  C   -3.74119286038751     -1.25393612982304      1.43034946769286
  H   -4.48239506174135     -1.61673989481190      0.73001594778499
  C   2.82210213443637     -2.06719099481395     -3.29881552299719
  H   3.54595345796069     -1.24461040231050     -3.28658528304230
  H   1.91627371041869     -1.73507732108740     -3.81793032518781
  H   3.25654915841267     -2.86907545940735     -3.90769310742471
  C   1.49411881567687     -3.74661274937929     -1.98829199266993
  H   0.51921637323428     -3.38091586696243     -2.32334631951237
  H   1.35606236057072     -4.24471814663181     -1.02664605725838
  H   1.84483623218571     -4.49445474637591     -2.71066513207963
  C   -1.89588656164446     -2.87790408625082     -0.93872721559123
  C   -3.29301668634621     -3.52255768428609     -0.94028264835646
  C   2.25239652403773     -2.85137884425603      3.58474125670903
  H   2.31470497274304     -3.19116734914853      4.61533437969956
  C   1.26889503353698      3.36145905957039      3.65206156650896
  H   1.68088335727022      3.58427968546442      4.63302717053910
  C   0.95812182820766      4.40136744944563      2.77377764436009
  H   1.12678810297748      5.43363376234653      3.06853614771996
  C   -0.08212940164428      3.68137136663178     -3.07324325824802
  H   -1.16749603311761      3.55696251869658     -3.11541109844464
  H   0.34590421047197      2.94428063216035     -3.76144406422701
  H   0.16038535377532      4.66622904393445     -3.49003036150097
  C   1.99393457263254      3.58438950291827     -1.56061698523070
  H   2.32936764916438      3.72211939988510     -0.52975733229396
  H   2.39663628655439      4.40825694784448     -2.16296883639601
  H   2.44652091863625      2.65444194822121     -1.91689862258463
  C   3.49229537454837      0.87639887314371      0.38576767973197
  H   4.34570587905587      1.55827001812178      0.28771923999922
  H   3.55522935680565      0.39408330546366      1.36651154001134
  H   2.57220741904990      1.46063283822631      0.35963825167611
  C   -3.13682402052496     -1.07135272600110     -3.27444430145608
  H   -3.71499573760165     -1.99750472724434     -3.22436627612594
  H   -2.13402270732360     -1.32462996888108     -3.62119157725014
  H   -3.60469377773078     -0.43506674063929     -4.03549010529473
  C   -4.56878632184772     -0.12815469457910     -1.42860243549720
  H   -5.12434674280129      0.44187054086865     -2.18473446059935
  H   -4.61173280154464      0.42954947571445     -0.49125284794258
  H   -5.09638261106994     -1.07685874072504     -1.28822676310582
  C   -2.29971620541972      4.50262265475619     -0.63838518050064
  H   -1.87169676634106      4.94734642170522     -1.53987963989930
  H   -1.86693278745174      4.99965742648015      0.23547365225099
  H   -3.37154305473355      4.73897868670413     -0.63996908665163
  C   -2.90233953386669      2.49214899701128      0.69029396071211
  H   -4.00329958391286     -3.03040021897325     -1.60603144560406
  H   -3.71470430404820     -3.52744957308591      0.06834925231064
  H   -3.20636919286611     -4.56845115159647     -1.26059367318061
  H   -1.42585066326059     -3.05483090581997     -1.91350287943288
  H   -0.87514755989261      0.68894828298977     -3.52604812491930
  H   -0.02258142601634     -0.90547322645519     -3.59844925980754


[(P3Si)FeCH]
! tpss opt Numfreq def2-tzvpp d3zero VerySlowConv

* xyz 0 1
  Fe  0.03356569409204      0.17108136396567     -0.87535783388492
  P   -0.18254543262343      2.30815234742859     -0.41644739188851
  P   -1.84093971442751     -0.96175619741877     -0.55085872383090
  P   1.98663253047493     -0.80510015961569     -0.53543691246584
  Si  0.03952873948985      0.06895848868372      1.44241298445785
  C   0.06322728237465      0.21831097189115     -2.52190537293035
  C   0.41214768117732      2.81942855409975      1.26055912417772
  C   1.24721291598700     -1.27704920132279      2.04798395666057
  C   -1.65617381427839     -0.43225363233190      2.13270196059395
  C   2.55597007502876     -1.99211731662884     -1.87971527565605
  H   3.43378489788345     -2.50778333210382     -1.47356068055614
  C   -1.91483147850309      3.08979381961043     -0.42952956875030
  H   -2.31487380691019      2.78364198248435     -1.40507048364632
  C   2.08328120544514     -1.78048823345834      1.02897502902046
  C   -2.55280991698343     -0.91888228262669      1.16151435240715
  C   0.47146950952406      1.76278814066129      2.19455177465585
  C   3.58811280186140      0.20722069377539     -0.34156989355959
  H   3.58980859223484      0.85932261114379     -1.22059494174006
  C   2.91057097465352     -2.88481838650378      1.26975564200807
  H   3.53884244105537     -3.29134408667431      0.48246981968137
  C   -0.99309862540043     -3.50800447329801      0.22638830727992
  H   -1.51806500335934     -3.48632619851654      1.18690387667555
  H   -0.02972094544227     -3.01578530436379      0.36620181687109
  H   -0.81280433881549     -4.55626748051800     -0.03938550540095
  C   1.28739817950812     -1.88390545412992      3.31073585122056
  H   0.64199252308850     -1.52344493452047      4.10834941808555
  C   0.69394761292717      3.49551446127747     -1.58385819303969
  H   0.60651613699722      4.48845682616455     -1.12765386025869
  C   0.88941879337310      2.03954126957364      3.50316515844974
  H   0.95865821841541      1.23439154820459      4.23138068296273
  C   -2.07050367668584     -0.36317365225898      3.47045971917208
  H   -1.39813654960754      0.03775886917940      4.22568168634298
  C   -3.14165615160707     -0.26350318002081     -1.74914999068063
  H   -2.80470084588018      0.77652190550181     -1.78494922050238
  C   0.78694708079934      4.11587250003153      1.63816353356892
  H   0.76578989481319      4.93158708482722      0.92145459369135
  H   -2.87882209560788      1.41170761644616      0.59292797199625
  H   -3.80935208418431      2.91635004227109      0.60700825797960
  H   -2.39682896521960      2.72456591176044      1.66246548233604
  C   -4.22315416836034     -1.28317070331045      2.88460300478809
  H   -5.21838004029365     -1.61207542784205      3.17101041516754
  C   2.91542527235480     -3.49118345486739      2.52750972169460
  H   3.54140281134050     -4.36121777197622      2.70605309927503
  C   4.88814569295486     -0.61434104418854     -0.32744291014319
  H   5.73991857430412      0.06956140977538     -0.22692513871543
  H   5.04424915671042     -1.19990908526780     -1.23656780956219
  H   4.91115455798555     -1.29328515089229      0.53069642970694
  C   -3.34701374909290     -0.77903313007900      3.84798651428119
  H   -3.66168309716073     -0.70906044419887      4.88595376132363
  C   -3.82934877105472     -1.35778282038338      1.54836531701425
  H   -4.53013937053605     -1.74550825009765      0.81997233325708
  C   2.97698865337046     -1.22733649188594     -3.14259019398880
  H   3.83398439007652     -0.56987510056708     -2.97441166872779
  H   2.14735546061794     -0.61353917436995     -3.50719596526490
  H   3.24647040939181     -1.93718330891844     -3.93347836445137
  C   1.49005285942972     -3.03299869677970     -2.22335254643240
  H   0.59801238403146     -2.52747800608524     -2.60499372323367
  H   1.20324322060696     -3.62761140587680     -1.35351516271807
  H   1.86456823306769     -3.71473726082444     -2.99655480507611
  C   -1.83374171857645     -2.82335112786125     -0.86044646788862
  C   -3.19225688253576     -3.53386077473413     -0.97089583350400
  C   2.11388242179671     -2.98342942620711      3.55184147088035
  H   2.11816239752306     -3.45825641518035      4.52948539541505
  C   1.26448947722153      3.33141548475530      3.87672696835802
  H   1.60798475803861      3.52947321644060      4.88868990419784
  C   1.21965001858357      4.36748400144980      2.94152421513626
  H   1.52832350720307      5.37017340853241      3.22437353458421
  C   0.02374258521755      3.52142571485652     -2.96312439277126
  H   -1.01511239191616      3.86046196620453     -2.92630790237358
  H   0.03877215545937      2.52011051399853     -3.40578573454845
  H   0.57417260675773      4.19528307621137     -3.63044456296643
  C   2.17798251648609      3.15273060755337     -1.72583478131035
  H   2.69130948767762      3.16166617792394     -0.76119433517755
  H   2.67151771874932      3.87760651388678     -2.38445612174925
  H   2.27997948166758      2.15602407025060     -2.16491734093453
  C   3.54223053207249      1.08431333145853      0.91311972271662
  H   4.41442039945891      1.74874405268534      0.93389960830845
  H   3.56466611034879      0.46977644222990      1.81902695432049
  H   2.64476722660487      1.70020571941596      0.95165744212480
  C   -2.93728838732208     -0.84571597286152     -3.15714792341309
  H   -3.34719442429654     -1.85572531989265     -3.24410692618228
  H   -1.87624761454150     -0.88234821282934     -3.42013013038849
  H   -3.44756226836452     -0.21545179751949     -3.89464058053293
  C   -4.62722585416266     -0.25586004513370     -1.36466798208177
  H   -5.18363154313969      0.30627106326901     -2.12543030112410
  H   -4.79974019390135      0.22930067904753     -0.40136804270465
  H   -5.05651184329039     -1.26142960503638     -1.32730568030807
  C   -1.95977642426403      4.62373509493284     -0.33374857975150
  H   -1.39695131850303      5.12712258664400     -1.12335779971973
  H   -1.58042634094675      4.96409022870507      0.63467268663217
  H   -3.00251510588377      4.95553995587827     -0.41068489217835
  C   -2.79909820772121      2.49492932992077      0.67023810882939
  H   -3.86663428180659     -3.06822366926476     -1.69135835943660
  H   -3.69462714428528     -3.57303246847248     -0.00050731268824
  H   -3.02797689371932     -4.56998512413092     -1.29211301982698
  H   -1.31210798135235     -2.90797682194833     -1.81967191672040
  H   0.09041686324975      0.24333447978669     -3.62077180392091


#[(P3Si)Fe(CNH5)]+ and isomers

[(P3Si)Fe(CH2NH3)]+
! tpss opt Numfreq def2-tzvpp d3zero VerySlowConv

* xyz 1 3
  Fe  0.01974722095230      0.10631949779538     -1.05283921469657
  P   -0.17754039654719      2.37662527064255     -0.57419991523370
  P   -1.95729657142176     -1.07056225649358     -0.63847822142139
  P   2.11973928149882     -0.87895901878820     -0.58803033184591
  Si  0.00830491605157      0.06359516700148      1.26903114874286
  C   -0.01124278669630      0.26743609044295     -3.11062591526759
  N   -0.14355561171851     -1.06291461379082     -3.90515767538409
  H   -0.12074752870646     -0.95794844884307     -4.92629583146090
  H   -1.02837882204998     -1.50934478277309     -3.64979783291966
  C   0.41587004427236      2.82627880444024      1.10876763894759
  C   1.18224856363870     -1.28606536094443      1.93499140919338
  C   -1.66305251111022     -0.44089759105751      2.00544817083226
  C   2.75312370391674     -2.14519895347402     -1.82809966236725
  H   3.65459541473546     -2.58577530920938     -1.38975441731363
  C   -1.91989686656955      3.11133408820859     -0.59081518299006
  H   -2.33388715053274      2.78483367420824     -1.55501493619570
  C   2.10917616074041     -1.79055992058021      1.00083044153727
  C   -2.54639577948043     -1.06896432187086      1.10903809504020
  C   0.47141294821775      1.74636799275220      2.01404017617445
  C   3.67391440908753      0.19172054288684     -0.40424015076750
  H   3.68594568740387      0.81284989564249     -1.30690466887419
  C   2.94807897554444     -2.86472251704831      1.33037097777438
  H   3.65222815922032     -3.26900750196858      0.60881235410102
  C   -1.04248448951118     -3.60711933592059     -0.01330117682601
  H   -1.55917052623341     -3.65251582988507      0.94914451451245
  H   -0.10225047740459     -3.07407264135222      0.14599400409012
  H   -0.81773226473756     -4.63037315298632     -0.33195312760294
  C   1.13324545874918     -1.87408728052654      3.20775215009961
  H   0.41305143713586     -1.52221426096960      3.94163376039849
  C   0.73809928278818      3.57492003402429     -1.69656894089519
  H   0.65788456854537      4.54916037894513     -1.20124224571211
  C   0.89816179749563      1.98934550032048      3.32728093745740
  H   0.97616236465413      1.16571148612688      4.03284388156574
  C   -2.03306233833974     -0.32273863505078      3.35384558063425
  H   -1.38126011095045      0.19853506405518      4.05041222224300
  C   -3.36382736123787     -0.28423230239324     -1.65372567923332
  H   -3.07571469652511      0.77185256131622     -1.62550276384278
  C   0.78809744075630      4.11481019454640      1.51740817805824
  H   0.76567400165135      4.95005775706133      0.82412099782677
  H   -2.76432622057803      1.42644419107747      0.53581469298943
  H   -3.80010818492599      2.86196583291493      0.45755418846638
  H   -2.37844961382019      2.83376256441801      1.51672778032725
  C   -4.08310550344830     -1.52437204006601      2.92924972199212
  H   -5.01530837797934     -1.95302406475928      3.28452033441537
  C   2.87114054959433     -3.44186948925534      2.59751431907571
  H   3.51015019037396     -4.28329226195377      2.84793970531375
  C   4.99018591180244     -0.59840334043066     -0.31894388412047
  H   5.81646038658411      0.11052528371548     -0.19671611395541
  H   5.20488002817427     -1.19664251924349     -1.20773284248542
  H   4.99425479708668     -1.25812796201913      0.55376841030000
  C   -3.23524215654596     -0.85490087603493      3.81527916304561
  H   -3.51310057789841     -0.75393078480400      4.86043739331162
  C   -3.74674105034109     -1.62761765978017      1.58115045143426
  H   -4.43486614437522     -2.12851750158882      0.91239489609066
  C   3.17359306737035     -1.46267292234858     -3.14202422270970
  H   4.06586136144248     -0.84671685521394     -3.00715450931810
  H   2.40277437090987     -0.78997586097201     -3.53208127314889
  H   3.40245122031447     -2.21263385155927     -3.90753520095220
  C   1.74473039768077     -3.28270454338699     -2.03379871141898
  H   0.72516835077535     -2.90649495210874     -2.18840871377113
  H   1.68870031727708     -3.92485067909259     -1.15222885437094
  H   2.02600792865509     -3.90728319184655     -2.88955346296195
  C   -1.93251820470884     -2.90864325796070     -1.05704961011540
  C   -3.27222669225172     -3.65140230798717     -1.18733354105815
  C   1.96956108054259     -2.94054717145558      3.53924899502588
  H   1.90843011769432     -3.39418859476046      4.52427485480171
  C   1.26871217952856      3.27165730300625      3.73328646666713
  H   1.61263843436354      3.44398866657908      4.74904701614191
  C   1.21659302253782      4.33317023949193      2.82692096318598
  H   1.51739791127216      5.32930582933418      3.13719199734911
  C   0.11043091919183      3.69930705448887     -3.09456448670964
  H   -0.96817099998037      3.87338022678905     -3.06648040525727
  H   0.29482273559377      2.80423912419487     -3.69254823910629
  H   0.56836798348354      4.54274637896312     -3.62261562875147
  C   2.22337113938951      3.21300689284232     -1.80134012029095
  H   2.71344381441057      3.22259685063952     -0.82529756889212
  H   2.74136603698771      3.92952823594163     -2.44832868080793
  H   2.34519653952044      2.21539428227205     -2.23652522239432
  C   3.56186298897300      1.10460282438702      0.82210964180324
  H   4.41827285959271      1.78684803969700      0.84940940048760
  H   3.56857191318058      0.51623216077918      1.74475088931688
  H   2.65042778480145      1.69982361854439      0.81516832055932
  C   -3.34481468238996     -0.71138936070528     -3.13557073561297
  H   -3.28708884267250     -1.79667883547474     -3.26949926214279
  H   -2.52954437769756     -0.22978440441105     -3.68048387967882
  H   -4.26849078383841     -0.38352392347383     -3.62343547614309
  C   -4.79031736598113     -0.37146543558771     -1.08841949399800
  H   -5.45198741964068      0.23639584843781     -1.71635895414579
  H   -4.84719344737870      0.01531298565460     -0.07005949134379
  H   -5.17796606284858     -1.39353319854033     -1.09397703144393
  C   -1.98306084799526      4.64554590703876     -0.51340581980749
  H   -1.44938255812095      5.14829700176205     -1.32261270182605
  H   -1.58409380242691      5.00104098538729      0.44116642505605
  H   -3.03166423635347      4.95937945240712     -0.56550430992503
  C   -2.76428409076924      2.51641463910267      0.54335755860852
  H   -3.97517440390784     -3.16555729313635     -1.86655252907426
  H   -3.75381406157081     -3.75715550741139     -0.21287509677564
  H   -3.08538076550747     -4.66293619534842     -1.56577770510169
  H   -1.41940039117044     -2.95562948392769     -2.02988389269402
  H   0.89498480857688      0.72261644631526     -3.52699376521505
  H   -0.85236021741879      0.86456973995531     -3.48213729784829
  H   0.60737511557673     -1.70180220398268     -3.63023572477097

[(P3Si)Fe(NH2CH3)]+
! tpss opt Numfreq def2-tzvpp d3zero VerySlowConv

* xyz 1 3
  Fe  -0.56045200282043      4.46580528469389      5.13453251008287
  N   -1.89818051801279      6.09077125577826      4.94550837186092
  H   -1.30122204671793      6.79807071169403      4.51248975815896
  H   -2.56234107761375      5.83796359845616      4.21250451774223
  P   -1.90220556253529      2.56790313436973      5.75653769718777
  P   0.13456278432037      4.40767666237037      2.87830513038849
  P   0.97852059989460      5.39965405151270      6.68765473670078
  Si  1.01805382241306      2.78070542886003      5.22034740691945
  C   0.46848024198917      1.37312290473034      6.37642694874305
  C   -0.90305605021746      1.35734601378483      6.69788538740927
  C   -1.40792238036622      0.44735377212882      7.63733907431870
  H   -2.45969765774886      0.44696150732003      7.90678711490733
  C   -0.54757084872068     -0.46117840985317      8.25313824491407
  H   -0.93543735664955     -1.15659727706461      8.99123683537490
  C   0.81031525004757     -0.47132181370241      7.92568299372071
  H   1.47799681731382     -1.17764929311714      8.41035325749009
  C   1.31261287593074      0.44166006597721      6.99767376403581
  H   2.37869997050948      0.44844944151621      6.78592285504951
  C   -3.34813358224985      2.98673445706977      6.87192955770257
  H   -3.73377334601074      2.03813565914879      7.26018895118978
  C   -2.88617338977806      3.82916478160699      8.06558538197831
  H   -2.32164104697799      4.70434309355817      7.73417301313491
  H   -2.23901152597756      3.24995034535149      8.72761942548085
  H   -3.74747841026051      4.17580883331095      8.64701494372370
  C   -4.46875706790147      3.65121376810233      6.05197715500014
  H   -5.20636542705485      4.11293996733988      6.71688652067434
  H   -4.99495146752607      2.92929906785006      5.42294973225494
  H   -4.08135466716475      4.43003926236151      5.38744369168370
  C   -2.76322672927420      1.44444677512352      4.49599116365817
  H   -3.35623512251627      2.12864260641888      3.87886048359987
  C   -3.70430284884333      0.40411205895353      5.12713495481650
  H   -4.17735793756562     -0.16717948154297      4.32084371364607
  H   -4.50483137848302      0.83675955452189      5.73125662107942
  H   -3.14629635497949     -0.30497574924537      5.74495823853849
  C   -1.75288194703536      0.71687010209599      3.60235605252508
  H   -1.10116349384651      0.06888876214762      4.19610747470972
  H   -1.11842175730164      1.40302558487185      3.04491933692957
  H   -2.29041834743733      0.08758772972728      2.88478895216601
  C   1.32712337758405      2.03174939529061      3.50223914068192
  C   0.81418086012616      2.76954674330147      2.41592501996915
  C   0.87599443211039      2.25941783356738      1.11197616092976
  H   0.46328742865667      2.81187897215707      0.27336418773003
  C   1.45406316015295      1.01087151414750      0.88268938702123
  H   1.48803291850320      0.60840921242925     -0.12513726613363
  C   1.98109829421931      0.27743062551195      1.94814491419354
  H   2.42469073543689     -0.69714335069172      1.76663098416194
  C   1.91533328829540      0.78499898900329      3.24615706939842
  H   2.29405863655409      0.18379019910789      4.06904341976853
  C   -1.20437645172148      4.74280692005017      1.60001256895224
  H   -0.75768790745481      4.47075565682646      0.63740399410478
  C   -2.43161981996428      3.85495021367416      1.82917787110468
  H   -2.85797730219097      4.02704454101964      2.82530939107535
  H   -2.18185401526653      2.79497388014100      1.75335079411792
  H   -3.20727924075059      4.07648318981046      1.08816450867076
  C   -1.60776423830115      6.22616143507330      1.52052625197030
  H   -2.19968206809274      6.39447448181911      0.61490259885743
  H   -0.75201858676742      6.90511600883928      1.48768270588528
  H   -2.24122108132962      6.52313214092163      2.36253396556622
  C   1.51304119675032      5.55240224557361      2.27672020073990
  H   1.22322616146882      6.54560625917566      2.64185848328267
  C   1.69463993963223      5.61685883213727      0.75196848077066
  H   2.51743589761469      6.30406422783600      0.52530694321107
  H   0.81179440059842      5.97660124637653      0.21887863718736
  H   1.96963263003029      4.63709394663861      0.35067317724326
  C   2.84135087154766      5.15186703304932      2.93148764453774
  H   3.20163057955994      4.20465911423325      2.51973342659536
  H   2.74820282242526      5.02825760339678      4.01065078804143
  H   3.59816969890529      5.91832278881707      2.73514116599125
  C   2.67221110325066      3.37483070375875      5.92947647098542
  C   2.62958021342188      4.59481292473042      6.62954002453217
  C   3.79491798205212      5.12154987217026      7.20793511705621
  H   3.77918294669277      6.06795337932569      7.73935608532879
  C   5.00325833644175      4.43714211287052      7.08693452946883
  H   5.90427238315117      4.85145822865401      7.52889922231079
  C   5.05716708177274      3.22918522529065      6.38699296377843
  H   6.00323367823046      2.70624314306158      6.28166981778175
  C   3.89948095134509      2.70465025488551      5.81384122107660
  H   3.96045110937985      1.77710835986665      5.25004092152437
  C   1.45870872843257      7.22185344950065      6.57366705158642
  H   2.17806972679121      7.33995104214125      7.39166637021388
  C   2.17740339696304      7.56652245075855      5.26683612954255
  H   1.51628758669998      7.42732937927443      4.40627935854542
  H   3.06626544224481      6.95158256749416      5.11989894926278
  H   2.48815712236326      8.61696854316717      5.28193177088036
  C   0.30794223146497      8.20264001949024      6.82706907406930
  H   0.71332072351316      9.21166876154042      6.95688801158565
  H   -0.27267962975200      7.96371187875945      7.72246516194069
  H   -0.37443244771838      8.24368013589609      5.97256601648159
  C   0.48300258197587      5.25322791254505      8.50567614887150
  H   -0.56722005626909      5.57062671117843      8.52304215437164
  C   1.27504303736101      6.11948525938348      9.49710031922501
  H   0.89846538934855      5.92730031358078     10.50794351302904
  H   1.17972982471743      7.19172917331676      9.31133358700836
  H   2.33640438110524      5.85482952324248      9.49187048834441
  C   0.55871159853153      3.78004669069961      8.92880284456155
  H   1.59867306413423      3.44089419150338      8.95039953888750
  H   0.01141657404927      3.12931805862864      8.24624346571907
  H   0.13945556423495      3.65901659397570      9.93318771413102
  C   -2.65947597764547      6.74380969773984      6.05392480540241
  H   -3.03365273426236      7.72682498418782      5.75261465375973
  H   -3.49938329103095      6.11226002271890      6.33043020998338
  H   -2.00986400615502      6.85493504920002      6.91848390162796

[(P3Si)FeCH2]+
! tpss opt Numfreq def2-tzvpp d3zero VerySlowConv

* xyz 1 1
  Fe  0.61367861679778     -0.48721577190473     -1.02960484033795
  P   0.86770357503530      1.35962081915819      0.29081331766353
  P   -0.71880396782692     -2.16131510706984     -0.49990673037194
  P   2.41683741496609     -1.35124637601432     -2.00875847908987
  Si  1.56281685083492     -1.43617770517117      0.90166626612215
  C   0.51834495736109      0.48300481596901     -2.54110769479249
  C   2.07331330694125      1.19162125689464      1.65897966956933
  C   2.78188212516721     -2.75725472332817      0.31830855864255
  C   0.28819204193844     -2.32360557396032      1.98486490972481
  C   2.29336950008046     -2.02428958814997     -3.75705960118541
  H   3.28440815589696     -2.46213518926997     -3.92269651555781
  C   -0.73883628213344      1.82320252043829      1.19147612714364
  H   -1.52209326302646      1.70535831347449      0.43189408164927
  C   3.10033500080405     -2.76161042685959     -1.05362442321380
  C   -0.89121259370127     -2.60670983965282      1.26885855887940
  C   2.41401517953590     -0.13607476690591      1.97527285134477
  C   3.91640705317984     -0.22364156525451     -2.17202586787926
  H   3.51385307576255      0.69182255939757     -2.62086484433717
  C   3.91673681854629     -3.76925720900763     -1.58787413855719
  H   4.15502663941752     -3.79470761715096     -2.64621311166577
  C   0.04049996127702     -4.79873098786860     -0.96589673850287
  H   -0.07310772496238     -5.06855282581976      0.08855310690382
  H   1.05482801394629     -4.42090535007646     -1.10669582357562
  H   -0.07619272326265     -5.70916263777184     -1.56279303559306
  C   3.30145759307530     -3.76994416265098      1.13782694512552
  H   3.04560944572669     -3.79912829976419      2.19418057025840
  C   1.31858747390737      3.00067918102564     -0.48795424615401
  H   1.27681621322986      3.69517759997120      0.35906791731860
  C   3.31814483032889     -0.37396417155123      3.01961756320108
  H   3.61473753852693     -1.39066741772497      3.26503464534508
  C   0.34577666404426     -2.63846941477854      3.34841183303077
  H   1.23831573093825     -2.41213073691244      3.92588762161679
  C   -2.00403184951110     -0.91161925329665     -1.01818912602228
  H   -1.41152433740219      0.04111667633562     -0.96378850326502
  C   2.63013413935790      2.26114628900818      2.37441885334146
  H   2.38639729047799      3.28985620977423      2.12841057658174
  H   -0.96480283035120     -0.19730464652178      2.02095330972893
  H   -1.99354001833142      1.03625019774756      2.76599549292616
  H   -0.26265921077781      0.97366256993327      3.13610399548987
  C   -1.92833069072829     -3.46795883428922      3.27070965854027
  H   -2.79176047206857     -3.88778778135782      3.77758457439020
  C   4.42030422495348     -4.76965070375853     -0.75669201968447
  H   5.04315052403289     -5.55429396998573     -1.17515731365170
  C   5.04079280848908     -0.76362457546997     -3.07261948594841
  H   5.87157983164831     -0.04979032251390     -3.05279302278059
  H   4.74412968095382     -0.89068067400009     -4.11539661595973
  H   5.42446951293682     -1.71714391987245     -2.69644861857082
  C   -0.75505382255604     -3.21156012277777      3.98620528011449
  H   -0.70978370408748     -3.44275222099147      5.04637552740007
  C   -2.00194693274497     -3.17501191643386      1.90898381724717
  H   -2.92647469120702     -3.36034416194022      1.37503118473424
  C   2.06862500042905     -0.94476940658050     -4.82539171540185
  H   2.74807029709116     -0.09374761139241     -4.73105738624615
  H   1.04019368045708     -0.57194919481940     -4.78723186155347
  H   2.22093334305336     -1.38647893700566     -5.81618792076820
  C   1.24803799144355     -3.12700754233312     -3.91759518189816
  H   0.24656122001146     -2.71090897470783     -3.77660725613203
  H   1.39591951944163     -3.94787072644658     -3.21336889407528
  H   1.29838301882819     -3.53779640730467     -4.93165750231623
  C   -1.03232717461042     -3.77580593466179     -1.37978630688806
  C   -2.43624438148705     -4.37248807274879     -1.17226940558084
  C   4.11810868875658     -4.76809175329467      0.60682296030322
  H   4.50679362751694     -5.55310404239724      1.24862021201444
  C   3.87235343927069      0.68941605164123      3.73290387663269
  H   4.58250611341934      0.49730547163936      4.53166512843839
  C   3.52817613820485      2.00462162221671      3.41012179269005
  H   3.96707714288881      2.83175699858983      3.95949909408833
  C   0.28476266085877      3.45635780498404     -1.52630746426063
  H   -0.74738050663225      3.32776681962860     -1.18830307388361
  H   0.40399509496064      2.90141607663367     -2.46048394049363
  H   0.43581178431356      4.51746489699589     -1.75148798612033
  C   2.73612177060878      3.05014838785646     -1.06104285550151
  H   3.48881357136831      2.78411425009527     -0.31601902241006
  H   2.95086548107904      4.06397744294763     -1.41548809847934
  H   2.83453053117038      2.37232945062590     -1.91180175478398
  C   4.49038800417958      0.10440580894664     -0.78944225273328
  H   5.25143954904854      0.88609807603049     -0.87983896393738
  H   4.96176975535352     -0.77949724494405     -0.34936513605390
  H   3.72427166270754      0.45390084783767     -0.09877298071758
  C   -2.47152917875195     -1.08054434314479     -2.47316846145659
  H   -3.16288056900309     -1.92166282358673     -2.56400595192648
  H   -1.62948286775455     -1.24046170102180     -3.14968911130023
  H   -3.00204839601465     -0.17906835766909     -2.79617058616517
  C   -3.19023187552703     -0.72107107373007     -0.05767998698823
  H   -3.75097341596157      0.17556861295717     -0.34231607778916
  H   -2.87562046695668     -0.61900221229985      0.98080873712496
  H   -3.87102110323357     -1.57476395320869     -0.12590322765565
  C   -0.79156167347743      3.26102796409506      1.73493772707776
  H   -0.75805458573972      4.02461595233463      0.95590302248668
  H   0.02070772822207      3.44360228801068      2.44548687504041
  H   -1.73290030643516      3.38907238438039      2.28051336131220
  C   -1.00286854424142      0.84358854201305      2.34116235714822
  H   -3.24325718973694     -3.65027206076734     -1.31868364464595
  H   -2.53363516024473     -4.80767243706226     -0.17539766030213
  H   -2.58087497227865     -5.18112893054881     -1.89688773309993
  H   -0.90975642048614     -3.53017195991895     -2.43674360407598
  H   1.27781290712279      0.94378788831136     -3.17816171418982
  H   -0.47813979867107      0.79213945352397     -2.89722104386330


[(P3Si)FeCH2]+
! tpss opt Numfreq def2-tzvpp d3zero VerySlowConv

* xyz 1 3
  Fe  -0.01703907565955      0.06315489608208     -1.02524671637778
  P   -0.18644394151355      2.31716312880971     -0.57151862174530
  P   -1.97574743749952     -1.14689541312246     -0.55025797292550
  P   2.16540299098895     -0.85538370259605     -0.57354131962094
  Si  -0.00302669778289      0.03700429038777      1.35352972949640
  C   -0.25659642061930      0.33162916652506     -2.82226803511726
  C   0.44058058815562      2.78228286178800      1.09015342545443
  C   1.16958048209139     -1.34300468743004      1.93119974255646
  C   -1.69517523795188     -0.40613098843554      2.07057192088238
  C   2.66170424120507     -2.03389143895868     -1.93956291918436
  H   3.49353954460734     -2.62982956980683     -1.54667092427773
  C   -1.91662374945124      3.05086617499697     -0.62710102585725
  H   -2.29202747456174      2.74658149916968     -1.61301813227790
  C   2.08434517692788     -1.83115130593857      0.97175965219173
  C   -2.60579991689635     -0.99184416359833      1.16853912727959
  C   0.50690474692548      1.72760429504376      2.02270765921216
  C   3.73761811024107      0.15562716438953     -0.31629478021485
  H   3.80082253473566      0.79693571776232     -1.20102389926832
  C   2.87982897710547     -2.95182032026331      1.24753036302397
  H   3.56487158025715     -3.34498223791915      0.50269706892718
  C   -0.95486400899220     -3.62361071651235      0.25393879711954
  H   -1.42391022597780     -3.57191237651386      1.24125500769829
  H   0.01141108637061     -3.12312220344920      0.31985661139029
  H   -0.78187234798526     -4.67857965386409      0.01683832245334
  C   1.09652835548009     -1.99108777479549      3.17291866690873
  H   0.38296421602033     -1.65253792414303      3.91965350692030
  C   0.75706367626726      3.42317911592053     -1.75002001421012
  H   0.74214322363681      4.41688571754775     -1.28739380385467
  C   0.96761283924141      1.99762597874640      3.31905365938627
  H   1.05063318212238      1.19216944810678      4.04458476540541
  C   -2.08091955136853     -0.23304163844358      3.40773431637417
  H   -1.40361004018128      0.24563048437920      4.11062999670547
  C   -3.25952647689386     -0.49296199189640     -1.77155619443485
  H   -2.91943733602274      0.54205141326014     -1.89203478065333
  C   0.83589886096479      4.07757133021149      1.45473206658172
  H   0.80267671692745      4.89434777063969      0.74079638567206
  H   -2.88242506523302      1.35921376692786      0.37705616235747
  H   -3.82111157899345      2.85833286958729      0.37842493056071
  H   -2.42681314431977      2.67471368921615      1.45686548104228
  C   -4.22252736092968     -1.25375857981077      2.95423918611453
  H   -5.19993929076101     -1.58240361473190      3.29387943076202
  C   2.78025057536565     -3.58588903876010      2.48569925587569
  H   3.38733184570950     -4.46154853169792      2.69380862578016
  C   5.00457113899121     -0.71296625350800     -0.23727089593261
  H   5.87189253515572     -0.05356275173178     -0.12449748257656
  H   5.16863196449362     -1.32228560449885     -1.12886500423475
  H   4.97615511690067     -1.37146193097604      0.63558812232921
  C   -3.33690993894485     -0.64849431752267      3.84832048918951
  H   -3.62861840981741     -0.50034280414172      4.88385698212829
  C   -3.86285152068171     -1.42771519310942      1.61865141665849
  H   -4.57095512383858     -1.88780142840955      0.94133964216926
  C   3.15145312069052     -1.26037990543708     -3.17469016604563
  H   4.02898364294985     -0.64322142653474     -2.96734219733387
  H   2.36399087985930     -0.61256116527588     -3.56901457184905
  H   3.42153609986411     -1.96992667687605     -3.96351672429031
  C   1.50964616676907     -2.97678654647142     -2.30564109039188
  H   0.64533876068045     -2.40096960201489     -2.65596282244413
  H   1.19970289238192     -3.58981651750140     -1.45693606762533
  H   1.82124795372961     -3.64844340527050     -3.11261545143378
  C   -1.87114906563749     -3.00149690912536     -0.81011257183033
  C   -3.21847573242150     -3.74418411486304     -0.81367281955506
  C   1.89750970292178     -3.09875949868994      3.45228932506495
  H   1.82038310775928     -3.59661628509309      4.41435714250132
  C   1.36137344234569      3.28614974948300      3.68037926337631
  H   1.73112692750977      3.48172192233356      4.68253576327225
  C   1.29768212467458      4.32396184825327      2.74754076177441
  H   1.61522145945968      5.32459311543396      3.02422600385922
  C   0.09820729156969      3.51533188256376     -3.13188469369530
  H   -0.93796785381877      3.85944778503240     -3.09335893458180
  H   0.11737069533165      2.54365614849322     -3.63645320779633
  H   0.66177931239793      4.21777789239698     -3.75513853104315
  C   2.21258345290177      2.96416483729991     -1.87812898158673
  H   2.72490710831326      2.96652132898101     -0.91376558403090
  H   2.75806261012271      3.62929504723967     -2.55558362574293
  H   2.24984929560934      1.95167721766243     -2.29502653745159
  C   3.63583807120051      1.03898563546768      0.93226897370856
  H   4.55812809249849      1.61957306996555      1.04010563315045
  H   3.51129434546333      0.43285967251435      1.83458519521796
  H   2.79939065022716      1.73560760013596      0.88093355027020
  C   -3.11779235927041     -1.19579281016838     -3.13388302819018
  H   -3.60194806280706     -2.17465754862474     -3.13050603505910
  H   -2.07156164374260     -1.33652159333774     -3.42260558179937
  H   -3.60121193626175     -0.58905642576996     -3.90640227799098
  C   -4.72646321981676     -0.44162789311388     -1.32134446251904
  H   -5.31078554316875      0.06227567868141     -2.09939342574632
  H   -4.85297353399842      0.11722196796976     -0.39183162218963
  H   -5.15069978801036     -1.44006100665376     -1.18839497761236
  C   -1.94869289220307      4.58495630307830     -0.52288784047145
  H   -1.34860289606338      5.08652899971342     -1.28503093282494
  H   -1.60761604198379      4.91425605993671      0.46290463329703
  H   -2.98347517813865      4.92373910353829     -0.64210611175760
  C   -2.81104605952906      2.44340475247308      0.45857488025453
  H   -3.94899404202241     -3.32165096265563     -1.50476045033020
  H   -3.65528330126875     -3.76169261024288      0.18800597442847
  H   -3.04265928244494     -4.78403847702616     -1.11040990839008
  H   -1.40149123705035     -3.10105141339075     -1.79493048814092
  H   -1.16975812352801      0.66507295337687     -3.33002237689473
  H   0.55223208194349      0.31096329120025     -3.56649034037410

#[(P3Si)Fe(CNH5)] and isomers

[(P3Si)Fe(CH2NH3)]
! tpss opt Numfreq def2-tzvpp d3zero VerySlowConv

* xyz 0 2
  Fe  0.09454868990290      0.17887021533958     -0.97103477754099
  P   -0.25146786753479      2.35470138011521     -0.53879513791887
  P   -1.82584140949995     -0.94403929377094     -0.69927641660870
  P   1.95936756700253     -1.03630803487392     -0.67528787568602
  Si  0.09995789711056      0.09490054516408      1.27199171994857
  C   0.12832015496068      0.35967945060905     -3.00639584477949
  N   -0.03558483271084     -1.04360502428268     -3.67849697572087
  H   0.20282163623983     -1.12133426971429     -4.67841355107339
  H   -1.00765111302893     -1.33379463081918     -3.54931456294168
  C   0.35913191798270      2.85712311054603      1.14921289954144
  C   1.28054369450233     -1.24258911577640      1.96964661666971
  C   -1.57597849303323     -0.45461534346529      1.99848061781301
  C   2.70688993297563     -2.40005383864407     -1.79596691916097
  H   3.60108524798590     -2.75780173476193     -1.27516980008396
  C   -1.99943001221159      3.11641397001006     -0.49705092894432
  H   -2.43724593186017      2.79123669282612     -1.45081357508755
  C   2.07980474324524     -1.85728829413136      0.98310878571185
  C   -2.45723469091653     -1.01998247864070      1.05771113870896
  C   0.48661668106066      1.78793834520556      2.06218850246938
  C   3.53956975124175      0.04901682476417     -0.58654262123439
  H   3.54861195605643      0.57528193257369     -1.55044753063800
  C   2.90476211388939     -2.94128914356070      1.31860367495710
  H   3.52064095989406     -3.43107419355733      0.56969349932236
  C   -1.10464382048093     -3.56326230156853     -0.04960923642612
  H   -1.70237671427999     -3.64252272897150      0.86312188101863
  H   -0.17581118128378     -3.04753704226777      0.20786579102553
  H   -0.86129971320660     -4.57697244788032     -0.38941084757201
  C   1.34550603832978     -1.72920906912280      3.28364199893752
  H   0.72334946104518     -1.28432902935228      4.05639247334581
  C   0.60760315215089      3.64021317441967     -1.63472490490046
  H   0.47154462281604      4.60606290986234     -1.13542280136476
  C   0.92764137466213      2.06167277555412      3.36426263076048
  H   1.04948136013333      1.24762413246490      4.07553770395488
  C   -1.95744716641962     -0.40795192696028      3.34818189181182
  H   -1.30298338721033      0.06499949070603      4.07727404788955
  C   -3.29076669298331     -0.17633623290446     -1.67347852378497
  H   -3.04363552621857      0.88417303739031     -1.57133757156768
  C   0.68488581723101      4.16189015670184      1.54627442246805
  H   0.61234120365241      4.99152435928229      0.84898243709244
  H   -2.80397928915903      1.41985842580409      0.63443829353267
  H   -3.85685139179207      2.84609558260727      0.59335098328667
  H   -2.40730470962045      2.82220632721877      1.61764930400452
  C   -4.01638532401820     -1.55709004256509      2.84505215198447
  H   -4.95703188726579     -1.99569597124037      3.16765685824990
  C   2.94330034912203     -3.41714952290980      2.62998624156713
  H   3.57604165387543     -4.26512764696609      2.87853977429196
  C   4.87054743263916     -0.69898890421638     -0.40510546689976
  H   5.68508272878858      0.03279935255712     -0.33527446895756
  H   5.11615132586275     -1.37935910623072     -1.22455074535893
  H   4.86549188106882     -1.27330320296168      0.52692161584091
  C   -3.17046784369450     -0.94645602875778      3.77378130846485
  H   -3.45601414267703     -0.89853518914711      4.82170722610214
  C   -3.66370526941387     -1.59252010348666      1.49626858464613
  H   -4.34650522160135     -2.06055051798372      0.79842302270987
  C   3.18931186328320     -1.84712160812844     -3.14961068916556
  H   4.04664290546282     -1.18097931909890     -3.02508860548500
  H   2.43001632096424     -1.26299797375862     -3.67827623126936
  H   3.49699237503327     -2.66663611679396     -3.81075901021066
  C   1.77695115777922     -3.60872032102686     -1.94797309672359
  H   0.78380640092077     -3.34342488133425     -2.33463838408926
  H   1.60355096242831     -4.09076891504636     -0.98325151635400
  H   2.21047551826813     -4.34967725424333     -2.63115964067268
  C   -1.89101595780997     -2.80573220047196     -1.13137047473837
  C   -3.23552242569115     -3.50792121676616     -1.37899537416099
  C   2.16886182133565     -2.80547123726529      3.61735952855868
  H   2.19624336003220     -3.17790875613171      4.63831753551568
  C   1.25402804886129      3.36140954340411      3.75629564674552
  H   1.61352527836939      3.55544328787434      4.76379272918615
  C   1.13704719034859      4.41124005519602      2.84364592309695
  H   1.40533397295889      5.42261957664386      3.13748739093846
  C   -0.01844313983604      3.74047070501820     -3.03518650684533
  H   -1.10870073221498      3.82400851466149     -3.00943583789200
  H   0.23786779858465      2.87034767183436     -3.64335940143567
  H   0.37201109535296      4.62714343655811     -3.54973974095159
  C   2.11207405246048      3.37018656525231     -1.74082890340489
  H   2.60815580337578      3.46149213332667     -0.77220322662030
  H   2.57933423303096      4.08359664157282     -2.43134374058261
  H   2.29488525225694      2.35868364038664     -2.11933055716358
  C   3.40914304003393      1.08257328780946      0.53471544769468
  H   4.25139494994631      1.78447452325688      0.50320630298521
  H   3.41137538024255      0.59372657850236      1.51436219922544
  H   2.48295942765896      1.64794583386287      0.45210554405441
  C   -3.21104060603456     -0.48868054456620     -3.18038603508895
  H   -3.12815111847657     -1.56198381376739     -3.39104707198904
  H   -2.37795235517990      0.04244861821149     -3.64794434936446
  H   -4.12032844122560     -0.14219665997271     -3.68619514027033
  C   -4.73156989012363     -0.34331093923529     -1.16572725134526
  H   -5.40060763866375      0.26464793499234     -1.78940286513284
  H   -4.83574257427899     -0.00035700399714     -0.13489490857814
  H   -5.08127573737560     -1.37782570883406     -1.22182675900324
  C   -2.08791196998585      4.64840446227713     -0.41583084909422
  H   -1.59072171826126      5.15968341592069     -1.24371835581426
  H   -1.66276004242222      5.01306781193412      0.52400274218139
  H   -3.14401326424370      4.94649786061408     -0.43210646968109
  C   -2.81467063533817      2.50943839465613      0.65091756118522
  H   -3.85191869899878     -3.01271166116979     -2.13263766618837
  H   -3.81881481077449     -3.58119779946237     -0.45762134023030
  H   -3.05125449781190     -4.53444074522348     -1.72280824487723
  H   -1.30862397438154     -2.86217651835402     -2.06265531809440
  H   1.08776040070507      0.72164112453239     -3.40580071617178
  H   -0.65013818323807      0.95149159007418     -3.50517600545596
  H   0.53270181536552     -1.69474175395492     -3.12644740709916

[(P3Si)Fe(NH2CH3)]
! tpss opt Numfreq def2-tzvpp d3zero VerySlowConv

* xyz 0 2
  Fe  -0.51518861245152      4.38791532314599      5.22257869995841
  N   -1.91774179989301      5.99855977499076      5.05320185078331
  H   -1.32569426929783      6.67490822617046      4.57481097337862
  H   -2.61640088736289      5.71582300072115      4.36821180371774
  P   -1.86139148488254      2.59624673944518      5.67084870510139
  P   0.06517938256545      4.40288961223423      3.04050420914845
  P   0.99380638278888      5.45261917586716      6.52950074379619
  Si  1.02150290095363      2.77196699663345      5.30092113637954
  C   0.46107555182932      1.30839031775289      6.39193986312675
  C   -0.92628645651306      1.31983783312956      6.64617856026312
  C   -1.48306086560791      0.41059365656672      7.55694735767363
  H   -2.54522198247029      0.42657013242517      7.78397601488669
  C   -0.66891335476644     -0.51654253669871      8.21047322136987
  H   -1.10378796731450     -1.20377705527542      8.93134530192049
  C   0.70096812575264     -0.55353100832774      7.94380193360438
  H   1.33433834202403     -1.27361039925550      8.45576060986687
  C   1.25722380738606      0.35416237107138      7.04037351716163
  H   2.33127747681405      0.33979447780435      6.87013553962949
  C   -3.33342859056030      2.94298894020844      6.80399079338943
  H   -3.72676757440676      1.97906350447144      7.14327150812337
  C   -2.87380367147323      3.72075799272999      8.04172329780661
  H   -2.24090713251976      4.56722054493227      7.76222935239669
  H   -2.28164349889823      3.08107188149398      8.70083099478421
  H   -3.73227796960103      4.09871653586619      8.61108311559372
  C   -4.45307932951528      3.64578090396230      6.01889621851103
  H   -5.22785962955403      4.01986337161890      6.69927376758038
  H   -4.93330710242393      2.96715755676287      5.30849465286455
  H   -4.07421464898723      4.49487580403722      5.44354590222281
  C   -2.74176584404560      1.42882496141267      4.43546504742574
  H   -3.32070971400378      2.11001930206873      3.80195080280500
  C   -3.70366880618489      0.39596713882518      5.04512454989137
  H   -4.16980735045123     -0.17212025605580      4.23017063447305
  H   -4.51105503618610      0.83504529152058      5.63693171336976
  H   -3.16477618251376     -0.31992967695360      5.67248989053274
  C   -1.72931341909863      0.68803210039735      3.55554947195653
  H   -1.08713804379275      0.03970912967099      4.16018673020999
  H   -1.08298219763425      1.37016357765469      3.00733102690236
  H   -2.25888206856727      0.05806182475099      2.83034952907562
  C   1.35422024272978      2.04318791482458      3.56342417108123
  C   0.78964271778151      2.78609157833624      2.50394229717962
  C   0.83077809271910      2.29230923909594      1.19288112890892
  H   0.37662856743481      2.84357228372393      0.37423625953754
  C   1.43109646851279      1.06022092587843      0.92627353285341
  H   1.44151026062834      0.67162315823533     -0.08860114223512
  C   2.00916032811811      0.32605688401622      1.96375857655847
  H   2.47088033264152     -0.63582196473512      1.75565521557038
  C   1.96894320311222      0.81814742250870      3.26968032072342
  H   2.38855236126532      0.21779204992656      4.07423029626245
  C   -1.23327409586162      4.74769781060571      1.70058551873590
  H   -0.75465106869610      4.51452041725864      0.74309498493044
  C   -2.46034848586989      3.84758487775651      1.85215579740855
  H   -2.91784667623334      3.98221518335134      2.83944289643488
  H   -2.19730695630006      2.79215867183702      1.75267234196531
  H   -3.21272334391445      4.08604472722519      1.08976653970524
  C   -1.65661710300814      6.22705108372991      1.65710842018851
  H   -2.22358382028584      6.42616186662848      0.73980596382195
  H   -0.80829276960413      6.91683852459495      1.67906525214387
  H   -2.31699790233026      6.48161956512897      2.49243949296604
  C   1.44635864606793      5.54178659269264      2.36467536232089
  H   1.16903665133322      6.53295158047815      2.74534329947354
  C   1.60874518446476      5.63078526251703      0.83891229606470
  H   2.44092958435882      6.30745717519222      0.60628666640612
  H   0.72426860044195      6.01319724759512      0.32308364526431
  H   1.85994121731312      4.65249253062889      0.41712758282919
  C   2.79274186699352      5.14461847231040      2.97982722250854
  H   3.14400518326838      4.19884308428988      2.55587252378878
  H   2.72405904687185      5.01557413054408      4.05988857411580
  H   3.54693695575243      5.91262666476940      2.77143650480637
  C   2.69487865448067      3.34630050621793      6.00811220226760
  C   2.66248279478648      4.63985831892669      6.56624165026762
  C   3.83175513647552      5.20558838520382      7.09711466777720
  H   3.82795206794786      6.20784626120463      7.51540554797672
  C   5.03101667531121      4.49272102868491      7.07384673869551
  H   5.93371170760205      4.94143915157352      7.47977962011606
  C   5.07308561797348      3.21202248960880      6.51859752082054
  H   6.01111735491423      2.66355635628417      6.48865368402571
  C   3.91151026711978      2.64872331475920      5.98940181129211
  H   3.96183184366368      1.66297299352219      5.53246041278290
  C   1.53470686965554      7.28105781217123      6.48401766522986
  H   2.21802167368280      7.40393510637621      7.33134510081374
  C   2.30313666669594      7.63806170018576      5.20969412581870
  H   1.66764751133341      7.51971186520443      4.32770247812084
  H   3.18488460481089      7.00871752336242      5.07818440778687
  H   2.63158515839929      8.68430076430332      5.24920298712833
  C   0.37270852167043      8.26005578328594      6.68312594987504
  H   0.75654685635718      9.28457885565460      6.76126066699353
  H   -0.20603581368067      8.05542585291187      7.58879586426035
  H   -0.31130741594084      8.23921244601935      5.82779051017276
  C   0.51004493676768      5.33088213112668      8.37694572346135
  H   -0.53691284590242      5.66091711174857      8.39511131980004
  C   1.30821495202585      6.18664021329459      9.37154625319320
  H   0.94603428514921      5.98519088248116     10.38754100146097
  H   1.21039973787086      7.26129517759145      9.19691210663476
  H   2.37101499637095      5.92519880595124      9.34865086679862
  C   0.55798819071256      3.86265512648201      8.81863875998126
  H   1.59211163332014      3.50582092000442      8.85534866982016
  H   0.00981824634495      3.21704213483693      8.13161797290532
  H   0.12347568625987      3.75466184758560      9.81960295430543
  C   -2.60415719244376      6.68719011408212      6.17694779876910
  H   -3.01328641468838      7.65851883392078      5.87366000816871
  H   -3.41473579163100      6.06246645828141      6.54506650496655
  H   -1.89434894225712      6.83617169842964      6.98803886351105

[(P3Si)FeCH2]
! tpss opt Numfreq def2-tzvpp d3zero VerySlowConv

* xyz 0 2
  Fe  -0.05172761428800      0.12880112477772     -0.97995498276016
  P   -0.16195569003099      2.30876576088142     -0.53653483146155
  P   -1.87206214300286     -1.12048616147025     -0.55802281451214
  P   1.98248365866160     -0.86199039203788     -0.64614510814039
  Si  0.01538555320594      0.06282538218196      1.32915726755115
  C   -0.08405895571481      0.19071305119535     -2.80823774923969
  C   0.42020387712324      2.81434382984013      1.14316216711104
  C   1.20741756494420     -1.29585172724425      1.94227224522868
  C   -1.66695511789590     -0.42070790332811      2.07972888976161
  C   2.56483062555379     -2.09099354582115     -1.95647417328186
  H   3.36549554321964     -2.67683566188189     -1.49014858111148
  C   -1.90137271381730      3.05980320796740     -0.58897241728509
  H   -2.28046181931080      2.74552990494096     -1.57068214507963
  C   2.03710512955139     -1.82847193485044      0.93131173728706
  C   -2.56549671038459     -0.98960796075095      1.15472522872713
  C   0.47503282545502      1.75551662028179      2.07478682950307
  C   3.60347713095945      0.11174609445129     -0.40627230257128
  H   3.67519585791946      0.73308743613103     -1.30573169613456
  C   2.83048220085937     -2.95407279424465      1.19001595479138
  H   3.45639031900412     -3.38362467993056      0.41319957511866
  C   -0.93961728895649     -3.62847251532744      0.26315958872929
  H   -1.40541607637583     -3.56415896466088      1.25203960707126
  H   0.03309364878052     -3.14046716092406      0.32447273692606
  H   -0.78274087968340     -4.68853571046072      0.03120777782332
  C   1.22019354268326     -1.89714013298528      3.20877462582211
  H   0.57656520852832     -1.51419629339461      3.99747523297031
  C   0.74737968495231      3.47941586040766     -1.69604537755130
  H   0.67147050022411      4.47756699741409     -1.24833603617288
  C   0.90475621701923      2.03055668363970      3.38038553834613
  H   0.97722908186272      1.22406270171160      4.10675774587695
  C   -2.07247345333566     -0.27030750589072      3.41368467436599
  H   -1.40123215761344      0.19109182707847      4.13449427507021
  C   -3.17215789821245     -0.47975957373502     -1.78883659578324
  H   -2.81038839876778      0.54538887620674     -1.93102847183732
  C   0.79983709503228      4.11009869070427      1.51950538841318
  H   0.77793850260243      4.92638558208920      0.80337296552692
  H   -2.83437484779466      1.36168074683178      0.42537836136890
  H   -3.80987581785865      2.84083638953030      0.41538453258710
  H   -2.41056989120170      2.69219611418503      1.49624419057013
  C   -4.21585078089066     -1.26232786660251      2.91228232385463
  H   -5.20362865815741     -1.58484499929534      3.22993566460576
  C   2.80765465086367     -3.55360936373126      2.45052146267152
  H   3.40839102512146     -4.43936454277492      2.63859467537387
  C   4.87531920929352     -0.74572816918432     -0.29350725676355
  H   5.74641048682418     -0.08333285132012     -0.21610615083866
  H   5.03882124470003     -1.40323660792643     -1.15071870408333
  H   4.84931744538965     -1.36082772076457      0.61102091425237
  C   -3.33843322687812     -0.68135345500351      3.83040858775438
  H   -3.64503157354227     -0.54708058248131      4.86454430373542
  C   -3.83216485934887     -1.42102177092095      1.58067882234327
  H   -4.53326232511977     -1.86489202907381      0.88491385905061
  C   3.15650273159702     -1.39000217031982     -3.19169767567548
  H   4.03697602206041     -0.78853853277530     -2.95268010425014
  H   2.42571550902209     -0.73451777395334     -3.66965898636387
  H   3.45896048419477     -2.14429706290426     -3.92809911922248
  C   1.43955229701573     -3.04907096410382     -2.35958609860388
  H   0.58979552638144     -2.48479537391936     -2.75507787509522
  H   1.09175937914422     -3.63779617158876     -1.50765564074187
  H   1.79134463283892     -3.74362693133180     -3.13231802809581
  C   -1.84519485384528     -2.98899737368707     -0.79862728449085
  C   -3.20338184613072     -3.71002886067367     -0.79790654138427
  C   2.01219869780924     -3.01786546306854      3.46519025638936
  H   1.99444808125265     -3.48649959342895      4.44573421176409
  C   1.28600993724462      3.32046354576758      3.75363505787937
  H   1.63656079565907      3.51558377000575      4.76379215984689
  C   1.23654183135199      4.35945132729261      2.82153325035433
  H   1.54613542142237      5.36148912592840      3.10552709918926
  C   0.10836336494537      3.50465579559747     -3.09007505952833
  H   -0.94133224658144      3.81046438453311     -3.07618186958728
  H   0.16872433240290      2.51102300029851     -3.54686445134590
  H   0.65456496922757      4.20614665800847     -3.73181169283053
  C   2.22672684680471      3.10322147435032     -1.81452395040117
  H   2.73771713908064      3.13700916528381     -0.84971518130391
  H   2.73695662800171      3.79429504517003     -2.49623202806417
  H   2.31245061761027      2.09028488792577     -2.22049877017223
  C   3.52074568587847      1.03052288765352      0.81664306464032
  H   4.42972515856362      1.64026108484370      0.88675849267064
  H   3.43365440031735      0.44709040635712      1.73878776503374
  H   2.66429413211109      1.70159264386225      0.77203461747563
  C   -3.04154532559380     -1.19541308246584     -3.14468445397516
  H   -3.52083854210264     -2.17780698187712     -3.12990764290205
  H   -1.99410030352332     -1.32573156717691     -3.43171951451394
  H   -3.53231555179312     -0.59846458850037     -3.92205454188767
  C   -4.64031458534429     -0.38511339229627     -1.35148001002984
  H   -5.20764728735054      0.14058975550736     -2.12973600439386
  H   -4.75616368505743      0.17092447273955     -0.41854327776766
  H   -5.09753043216336     -1.37083526245340     -1.22462953022814
  C   -1.96141235854087      4.59253858557018     -0.49389857608843
  H   -1.38335916849191      5.09909387320718     -1.27031354349435
  H   -1.60434661735729      4.93370206444801      0.48292788676418
  H   -3.00424903370981      4.91769639923431     -0.59313329340429
  C   -2.78985213093975      2.44774768192229      0.49864422297956
  H   -3.93800073774343     -3.25507942825454     -1.46469403303321
  H   -3.62478152697619     -3.74139178603039      0.21052836822376
  H   -3.05756472245242     -4.74791158884981     -1.12167572898439
  H   -1.37818060064079     -3.10480831570550     -1.78277478544606
  H   -0.93801976781455      0.60860049995157     -3.37070287635417
  H   0.66952220006229     -0.11198488252404     -3.54528998413184

#Small molecules
[CH3NH2]
! tpss opt Numfreq def2-tzvpp d3zero VerySlowConv

* xyz 0 1
  N   -4.39899821563999     -0.93584011975576     -1.57057081315073
  H   -3.48046692074885     -1.37589162862307     -1.55138293112075
  H   -4.99989688768430     -1.51736603005484     -0.98881365455321
  C   -4.31657231415333      0.42252908765605     -1.00685129521397
  H   -5.31153046872584      0.87722795405825     -1.03206786529838
  H   -3.94036968781007      0.48132603381051      0.02760139757841
  H   -3.66251277223761      1.02931032090887     -1.64041174524137

[NH3]
! tpss opt Numfreq def2-tzvpp d3zero VerySlowConv

* xyz 0 1
  N   -1.90550696919811      0.43398372240631     -3.03020627119729
  H   -1.90550696906856      1.37469122353069     -2.63700620564421
  H   -1.09082877073391     -0.03636607108506     -2.63700708753125
  H   -2.72018516699942     -0.03636607085193     -2.63700708762725

[HCN]
! tpss opt Numfreq def2-tzvpp d3zero VerySlowConv

* xyz 0 1
  H   -2.94009185621630     -0.73090557070206     -3.82941338873591
  C   -2.94009185556761     -0.73090557159568     -2.75903345948120
  N   -2.94009185621609     -0.73090557070226     -1.60392325078289

[CH4]
! tpss opt Numfreq def2-tzvpp d3zero VerySlowConv

* xyz 0 1
  C   -2.27687278936553      0.00000053252854     -3.42927562983921
  H   -1.74621947031188     -0.95172201454303     -3.35305567527484
  H   -1.56002644522652      0.82219695064844     -3.37175140092795
  H   -2.99370912345792      0.08387514747219     -2.60934682925037
  H   -2.80751329463815      0.04564938489387     -4.38295479970764
